# Supplementary material for: Maize adaptation across temperate climates was obtained via expression of two florigen genes
Source: PLoS Genet. 2020 Jul 16;16(7):e1008882. doi: 10.1371/journal.pgen.1008882 (PMC7386623; doi:10.1371/journal.pgen.1008882)
Supplement: S2 Table — GWAS was performed on individual traits and significant SNPs were grouped according to genetic distances, with a threshold at 0.1 cM to define QTLs. Each line contains the information of one QTL with its chromosome (Chr), bin and region (in physical and genetic position), the SNP with the highest P-value (SNP Name), its position (SNP Position), -log10(p) and the allelic effect of the allele of the reference line B73. Physical positions are based on the B73 reference genome RefGen_v2 and were projected on the consensus genetic map for Dent genetic material to obtain the genetic position. (XLSX) [file pgen.1008882.s014.xlsx]

## Sheet: table QTL for paper
Trait	Experiment	SNP Name	SNP Position	Chr	Bin	Region (cM)	Region (Mbp)	-log10(P)	Allelic effect
Florigenes expression
ZCN8 leaf 7	Platform 2014	S1_9168428	9168428	1	1.01	20.78 - 20.98	9.13 - 9.22	4.52164	0.302456
ZCN8 leaf 7	Platform 2014	AX-91472275	101813924	1	1.05	109.68 - 110.22	101.4 - 102.42	6.87759	0.404551
ZCN8 leaf 7	Platform 2014	AX-91841687	106847758	1	1.05	111.87 - 112.08	106.52 - 107.2	4.69762	-0.342246
ZCN8 leaf 7	Platform 2014	S1_295876602	295876602	1	1.11	257.56 - 257.76	295.83 - 295.94	4.62062	0.304712
ZCN8 leaf 7	Platform 2014	AX-90789973	223404157	2	2.09	183.71 - 183.91	223.35 - 223.46	4.60414	0.316594
ZCN8 leaf 7	Platform 2014	AX-90638008	1409193	3	3	5.35 - 5.55	1.39 - 1.44	4.57237	-0.35585
ZCN8 leaf 7	Platform 2014	S3_10466306	10466306	3	3.03	37.85 - 38.05	10.44 - 10.51	4.89693	0.345213
ZCN8 leaf 7	Platform 2015	AX-91559792	34122755	3	3.04	54.67 - 54.87	32.88 - 35.36	4.79961	-0.455175
ZCN8 leaf 7	Platform 2014	AX-90834716	157935131	3	3.05	71.09 - 71.29	157.84 - 158.05	6.07466	-0.384536
ZCN8 leaf 7	Platform 2014	SYN25550	158901632	3	3.05	72.06 - 72.26	158.81 - 159	4.76755	-0.33262
ZCN8 leaf 7	Platform 2014	AX-91583461	159747505	3	3.05	72.95 - 73.16	159.65 - 159.85	4.85038	-0.323778
ZCN8 leaf 7	Platform 2014	S3_175974119	175974119	3	3.06	99.7 - 99.9	175.93 - 176.02	4.91067	-0.332573
ZCN8 leaf 7	Platform 2014	AX-91595508	224939619	3	3.09	173.39 - 173.59	224.9 - 224.99	4.91667	-0.354204
ZCN8 leaf 7	Platform 2015	AX-91394678	67741443	4	4.05	52.96 - 53.4	61.19 - 70.63	6.02843	-0.516833
ZCN8 leaf 7	Platform 2015	AX-91385438	151820730	4	4.06	60.25 - 60.5	151.61 - 151.97	5.69895	-0.533453
ZCN8 leaf 7	Platform 2015	AX-90646612	152398992	4	4.06	60.71 - 60.91	152.27 - 152.54	4.65074	-0.473264
ZCN8 leaf 7	Platform 2014	AX-90918925	236472518	4	4.09	138.04 - 138.24	236.44 - 236.51	4.63084	0.330922
ZCN8 leaf 7	Platform 2015	AX-90936510	58324213	5	5.03	65.33 - 65.66	58.14 - 58.68	5.39906	0.488829
ZCN8 leaf 7	Platform 2014	AX-90942919	83871842	5	5.04	76.31 - 76.51	83.43 - 84.32	4.7837	0.324107
ZCN8 leaf 7	Platform 2014	S5_208271999	208271999	5	5.07	161.82 - 162.02	208.25 - 208.3	4.93281	0.316456
ZCN8 leaf 7	Platform 2014	AX-90605593	107380619	6	6.04	48.73 - 48.93	107.32 - 107.45	4.51587	0.345123
ZCN8 leaf 7	Platform 2015	S7_8047387	8047387	7	7.01	25.08 - 25.28	8.01 - 8.1	4.53742	0.413228
ZCN8 leaf 7	Platform 2014	PZE-107080996	135891821	7	7.03	77.13 - 77.33	135.83 - 135.96	4.82065	0.337136
ZCN8 leaf 7	Platform 2014	PZE-108031896	36699542	8	8.03	64.26 - 64.46	36.04 - 37.34	4.55604	-0.321654
ZCN8 leaf 7	Platform 2015	AX-91094950	102863197	8	8.03	76.38 - 76.58	102.69 - 103.04	4.56121	-0.439072
ZCN8 leaf 7	Platform 2014	S8_158567449	158567449	8	8.06	135.48 - 135.68	158.49 - 158.66	4.80679	0.340293
ZCN8 leaf 7	Platform 2014	S8_168938235	168938235	8	8.07	159.47 - 159.67	168.91 - 168.98	4.5704	-0.334017
ZCN8 leaf 7	Platform 2014	AX-91114809	173408011	8	8.08	174.39 - 174.59	173.38 - 173.45	5.18114	-0.358395
ZCN8 leaf 7	Platform 2014	AX-91115199	174781683	8	8.09	178.91 - 179.11	174.75 - 174.82	6.38148	-0.427765
ZCN8 leaf 7	Platform 2015	S9_113168591	113168591	9	9.04	70.59 - 70.79	113.08 - 113.27	5.13011	0.497023
ZCN8 leaf 7	Platform 2015	AX-91799591	113795544	9	9.04	71.27 - 71.47	113.71 - 113.9	4.91346	0.478038
ZCN8 leaf 7	Platform 2014	AX-91152541	140435503	9	9.06	92.25 - 92.45	140.38 - 140.51	4.94145	0.328312
ZCN8 leaf 7	Platform 2014	AX-91186262	110836291	10	10.04	76.08 - 76.28	110.48 - 111.18	4.56947	-0.33392
ZCN8 leaf 4	Platform 2014	S2_4310867	4310867	2	2.02	15.05 - 15.25	4.29 - 4.34	5.03266	0.348103
ZCN8 leaf 4	Platform 2014	AX-91533755	129748024	2	2.05	94.89 - 95.09	84.45 - 132.54	4.73543	-0.388657
ZCN8 leaf 4	Platform 2014	AX-90796381	9591413	3	3.03	35.28 - 35.51	9.55 - 9.63	5.72371	-0.380161
ZCN8 leaf 4	Platform 2014	AX-90796418	9705729	3	3.03	35.67 - 35.87	9.68 - 9.75	5.72371	-0.380161
ZCN8 leaf 4	Platform 2014	AX-91848092	101387621	3	3.04	59.75 - 59.95	81.35 - 122.52	4.75899	-0.321462
ZCN8 leaf 4	Platform 2014	S3_151203100	151203100	3	3.05	66.03 - 66.23	151 - 151.4	5.21986	-0.343405
ZCN8 leaf 4	Platform 2014	AX-91848730	154732015	3	3.05	68.25 - 68.46	154.59 - 154.86	4.76318	-0.350131
ZCN8 leaf 4	Platform 2014	AX-91585507	170903751	3	3.06	89.71 - 89.93	170.85 - 170.97	4.78088	-0.329419
ZCN8 leaf 4	Platform 2014	AX-90877494	81598933	4	4.05	53.86 - 54.06	79.83 - 83.32	4.7077	-0.322645
ZCN8 leaf 4	Platform 2014	AX-90897713	160014070	4	4.06	68.28 - 68.49	159.93 - 160.09	5.0324	-0.379785
ZCN8 leaf 4	Platform 2014	AX-91102760	131170407	8	8.05	119.65 - 119.96	131.1 - 131.35	5.13821	-0.39174
ZCN8 leaf 4	Platform 2014	AX-91769710	131782523	8	8.05	120.37 - 120.57	131.7 - 131.88	5.01881	-0.374331
ZCN8 leaf 4	Platform 2014	AX-90625804	132046350	8	8.05	120.66 - 120.92	131.96 - 132.21	5.58742	-0.387691
ZCN8 leaf 4	Platform 2014	AX-91103124	132406505	8	8.05	120.98 - 121.22	132.27 - 132.52	6.71946	-0.427836
ZCN8 leaf 4	Platform 2014	S8_133184306	133184306	8	8.05	121.71 - 121.91	133.07 - 133.31	4.87825	0.361357
ZCN8 leaf 4	Platform 2014	AX-91103705	134360786	8	8.05	122.31 - 123.3	133.82 - 135.31	5.92952	-0.406049
ZCN8 leaf 4	Platform 2014	AX-91104106	135904200	8	8.05	123.46 - 123.75	135.59 - 136.12	5.75233	-0.386507
ZCN8 leaf 4	Platform 2014	S8_138648224	138648224	8	8.05	124.74 - 124.94	138.38 - 138.94	4.50358	-0.327033
ZCN8 leaf 4	Platform 2014	S8_173006166	173006166	8	8.08	173.06 - 173.26	172.98 - 173.05	4.50714	-0.328692
ZCN8 leaf 4	Platform 2014	AX-90601555	140342743	9	9.06	92.09 - 92.29	140.28 - 140.41	5.71554	-0.373343
ZCN8 leaf 4	Platform 2014	AX-90622973	141938436	9	9.06	94.72 - 94.92	141.89 - 142	5.45033	-0.409663
ZCN8 leaf 4	Platform 2014	AX-90622687	142298241	9	9.06	95.33 - 95.53	142.25 - 142.36	4.63989	-0.403209
ZCN8 leaf 4	Platform 2014	S10_58258001	58258001	10	10.03	46.3 - 46.5	18.72 - 71.32	4.60753	-0.379141
ZCN8 leaf 4	Platform 2014	S10_117850954	117850954	10	10.04	78.25 - 78.45	117.46 - 118.25	4.93793	-0.356899
ZCN8 leaf 4	Platform 2014	S10_127618371	127618371	10	10.04	81.47 - 81.67	127.42 - 127.82	4.96358	-0.386089
ZCN8 leaf 4	Platform 2014	AX-91190756	128558407	10	10.05	81.89 - 82.17	128.25 - 128.73	5.00931	-0.372121
ZCN8 leaf 4	Platform 2014	AX-91830973	129284633	10	10.05	82.4 - 82.66	129.1 - 129.5	4.57761	-0.37123
ZCN8 leaf 4	Platform 2014	AX-91191109	129777165	10	10.05	82.76 - 82.96	129.65 - 129.92	5.15806	-0.392596
ZCN8 leaf 4	Platform 2014	S10_131092573	131092573	10	10.05	83.84 - 84.04	130.99 - 131.2	4.53289	-0.371147
ZCN8 leaf 4	Platform 2014	S10_131801884	131801884	10	10.05	84.53 - 84.73	131.71 - 131.9	4.59167	-0.363468
ZCN12 leaf 7	Platform 2015	AX-91457620	22437777	1	1.02	51.61 - 51.81	22.39 - 22.5	4.11238	0.946992
ZCN12 leaf 7	Platform 2014	AX-90661124	40807815	1	1.03	67.32 - 67.54	40.54 - 41.05	4.0907	1.08925
ZCN12 leaf 7	Platform 2015	AX-90686544	139930060	1	1.05	114.67 - 114.88	134.66 - 144.16	5.56334	-1.08912
ZCN12 leaf 7	Platform 2015	AX-90690482	154952807	1	1.05	117.7 - 117.9	154.75 - 155.16	4.20803	-0.934185
ZCN12 leaf 7	Platform 2015	PZE-101130362	166802026	1	1.05	124.97 - 125.17	166.65 - 166.96	5.70326	-1.08259
ZCN12 leaf 7	Platform 2014	AX-91486130	175969283	1	1.06	131.93 - 132.13	175.87 - 176.08	4.10459	-1.30864
ZCN12 leaf 7	Platform 2014	AX-90634727	13279352	2	2.02	44.82 - 45.02	13.25 - 13.32	4.06557	1.01657
ZCN12 leaf 7	Platform 2015	PZE-102033959	16021225	2	2.03	52.49 - 52.69	15.99 - 16.06	5.13405	-1.03883
ZCN12 leaf 7	Platform 2014	S3_6523526	6523526	3	3.02	24.88 - 25.08	6.5 - 6.55	4.33494	-1.08816
ZCN12 leaf 7	Platform 2014	AX-90830734	142259779	3	3.05	63.74 - 64.05	140.91 - 143.01	4.74445	-1.27681
ZCN12 leaf 7	Platform 2014	AX-90831881	146906542	3	3.05	64.56 - 64.76	146.42 - 147.36	4.56903	-1.11232
ZCN12 leaf 7	Platform 2014	S3_149552538	149552538	3	3.05	65.32 - 65.52	149.28 - 149.82	4.1742	-1.02081
ZCN12 leaf 7	Platform 2014	SYN32793	150878182	3	3.05	65.79 - 66.28	150.47 - 151.5	4.7016	-1.12599
ZCN12 leaf 7	Platform 2014	AX-90833117	151724819	3	3.05	66.29 - 66.63	151.52 - 152.15	4.80113	-1.13934
ZCN12 leaf 7	Platform 2014	AX-90833480	153153340	3	3.05	67.14 - 67.34	153 - 153.31	4.64242	-1.09634
ZCN12 leaf 7	Platform 2014	S3_153771151	153771151	3	3.05	67.56 - 67.86	153.63 - 154.07	4.33086	-1.05432
ZCN12 leaf 7	Platform 2014	AX-90834716	157935131	3	3.05	70.91 - 71.38	157.66 - 158.14	4.67444	-1.21403
ZCN12 leaf 7	Platform 2014	AX-91583193	158348861	3	3.05	71.49 - 71.69	158.26 - 158.45	4.52008	-1.1328
ZCN12 leaf 7	Platform 2014	AX-90604058	158899415	3	3.05	71.97 - 72.34	158.73 - 159.08	8.7786	-1.58831
ZCN12 leaf 7	Platform 2014	AX-91583461	159747505	3	3.05	72.56 - 73.29	159.29 - 159.97	7.92553	-1.5097
ZCN12 leaf 7	Platform 2015	AX-91583461	159747505	3	3.05	72.96 - 73.16	159.66 - 159.85	4.27692	-0.961567
ZCN12 leaf 7	Platform 2014	S3_164525198	164525198	3	3.05	78.94 - 79.14	164.47 - 164.6	4.46484	-1.12013
ZCN12 leaf 7	Platform 2014	AX-91584358	165058468	3	3.05	79.71 - 79.91	165 - 165.13	4.00427	-1.16208
ZCN12 leaf 7	Platform 2014	S3_165452851	165452851	3	3.05	80.24 - 80.51	165.35 - 165.53	6.40468	-1.32679
ZCN12 leaf 7	Platform 2014	S3_165613608	165613608	3	3.05	80.54 - 80.74	165.55 - 165.68	4.48623	-1.24137
ZCN12 leaf 7	Platform 2014	AX-91584639	166430950	3	3.05	81.83 - 82.07	166.37 - 166.52	4.61073	-1.18255
ZCN12 leaf 7	Platform 2014	AX-90836975	167479432	3	3.05	83.57 - 83.78	167.43 - 167.55	4.11906	-1.12854
ZCN12 leaf 7	Platform 2014	AX-91848885	167804299	3	3.05	83.91 - 84.31	167.63 - 167.86	4.82945	-1.23382
ZCN12 leaf 7	Platform 2014	AX-91848902	168483210	3	3.06	85.29 - 85.49	168.43 - 168.54	5.13337	-1.29386
ZCN12 leaf 7	Platform 2014	AX-90837307	168859053	3	3.06	85.97 - 86.27	168.81 - 168.98	4.72665	-1.33364
ZCN12 leaf 7	Platform 2014	AX-91585225	169588507	3	3.06	87.28 - 87.48	169.54 - 169.65	4.68914	-1.19627
ZCN12 leaf 7	Platform 2014	S3_170127073	170127073	3	3.06	88.28 - 88.48	170.08 - 170.19	4.29246	-1.06262
ZCN12 leaf 7	Platform 2014	AX-90837755	170467207	3	3.06	88.89 - 89.11	170.41 - 170.53	4.49322	-1.22916
ZCN12 leaf 7	Platform 2014	S3_170780144	170780144	3	3.06	89.49 - 89.86	170.73 - 170.93	4.95648	-1.36782
ZCN12 leaf 7	Platform 2014	AX-90628183	171711692	3	3.06	91.25 - 91.45	171.66 - 171.77	4.96447	-1.35758
ZCN12 leaf 7	Platform 2014	SYN37788	171894976	3	3.06	91.6 - 91.82	171.84 - 171.96	4.95648	-1.36782
ZCN12 leaf 7	Platform 2014	S3_172135791	172135791	3	3.06	92.08 - 92.28	172.09 - 172.2	4.17439	-1.17373
ZCN12 leaf 7	Platform 2014	AX-91216085	175693820	3	3.06	99.13 - 99.33	175.65 - 175.74	4.29807	-1.09003
ZCN12 leaf 7	Platform 2014	S3_175974119	175974119	3	3.06	99.7 - 99.92	175.93 - 176.03	4.15603	-1.07879
ZCN12 leaf 7	Platform 2015	S3_176334059	176334059	3	3.06	100.43 - 100.63	176.29 - 176.38	4.62172	-0.976146
ZCN12 leaf 7	Platform 2014	S3_176556425	176556425	3	3.06	100.89 - 101.09	176.52 - 176.61	6.02589	-1.34402
ZCN12 leaf 7	Platform 2014	AX-91586536	176676773	3	3.06	101.13 - 101.33	176.64 - 176.73	4.0356	-1.07643
ZCN12 leaf 7	Platform 2015	S3_220682698	220682698	3	3.09	164.81 - 165.01	220.63 - 220.74	4.02463	-0.930282
ZCN12 leaf 7	Platform 2015	AX-91197360	5390264	4	4.02	15.28 - 15.48	5.36 - 5.43	4.07478	-0.886437
ZCN12 leaf 7	Platform 2015	S4_6066204	6066204	4	4.02	17.05 - 17.25	6.04 - 6.11	4.05163	-0.919215
ZCN12 leaf 7	Platform 2014	AX-90859625	15075483	4	4.03	36.27 - 36.47	15.02 - 15.15	4.06619	1.08905
ZCN12 leaf 7	Platform 2015	AX-90860313	17491394	4	4.03	39.76 - 39.97	17.42 - 17.58	4.47125	-0.953586
ZCN12 leaf 7	Platform 2015	AX-91347713	146289415	4	4.05	57.35 - 57.55	146.04 - 146.54	4.37497	-0.99905
ZCN12 leaf 7	Platform 2015	AX-90894266	146969898	4	4.05	57.63 - 57.83	146.74 - 147.21	4.39359	-1.01973
ZCN12 leaf 7	Platform 2015	AX-91625458	152149377	4	4.06	60.25 - 61.23	151.61 - 152.98	6.05866	-1.13604
ZCN12 leaf 7	Platform 2015	AX-90623050	153406900	4	4.06	61.47 - 61.67	153.29 - 153.54	4.49128	-1.0148
ZCN12 leaf 7	Platform 2014	S4_154420467	154420467	4	4.06	62.31 - 62.51	154.31 - 154.54	4.15948	1.21215
ZCN12 leaf 7	Platform 2014	AX-91449526	156517633	4	4.06	64.29 - 64.49	156.43 - 156.62	4.38326	-1.16744
ZCN12 leaf 7	Platform 2015	S4_163641017	163641017	4	4.06	73.19 - 73.39	163.57 - 163.72	4.10987	-0.970671
ZCN12 leaf 7	Platform 2014	AX-91453400	177432538	4	4.07	95.27 - 95.47	177.38 - 177.49	4.03183	-1.21105
ZCN12 leaf 7	Platform 2015	AX-91637263	216972225	4	4.09	115.11 - 115.31	213.84 - 220.46	4.05812	-0.882248
ZCN12 leaf 7	Platform 2014	AX-91509431	218998070	4	4.09	115.14 - 115.35	214.53 - 220.92	4.34782	1.1478
ZCN12 leaf 7	Platform 2014	AX-90914791	221892832	4	4.09	115.37 - 115.63	221.11 - 222.37	5.03249	1.1986
ZCN12 leaf 7	Platform 2014	S4_223520786	223520786	4	4.09	116.02 - 116.22	223.34 - 223.7	4.11484	1.06525
ZCN12 leaf 7	Platform 2015	S5_756534	756534	5	5	2.72 - 2.92	0.74 - 0.79	4.07024	0.933455
ZCN12 leaf 7	Platform 2014	AX-91642370	2317413	5	5	8.49 - 8.69	2.3 - 2.35	4.25063	-1.16209
ZCN12 leaf 7	Platform 2014	AX-91642882	5107220	5	5.01	18.43 - 18.63	5.09 - 5.14	4.01788	-1.17017
ZCN12 leaf 7	Platform 2015	AX-90923118	9474943	5	5.02	30.86 - 31.06	9.43 - 9.52	4.13462	-0.948781
ZCN12 leaf 7	Platform 2014	S5_28110776	28110776	5	5.03	55.75 - 55.95	27.82 - 28.43	4.14181	1.09516
ZCN12 leaf 7	Platform 2015	AX-90936500	58310164	5	5.03	65.15 - 65.66	57.85 - 58.68	4.83596	1.08323
ZCN12 leaf 7	Platform 2014	AX-90936500	58310164	5	5.03	65.33 - 65.66	58.14 - 58.68	5.1204	1.25659
ZCN12 leaf 7	Platform 2014	PZA00547.8	93579342	5	5.04	78.43 - 78.63	93.09 - 94.1	4.21576	1.09492
ZCN12 leaf 7	Platform 2015	AX-91669093	147481772	5	5.04	81.44 - 81.64	146.94 - 148.04	4.04646	-0.909203
ZCN12 leaf 7	Platform 2015	S5_182134181	182134181	5	5.05	112.77 - 112.97	182.04 - 182.23	4.22325	-0.999283
ZCN12 leaf 7	Platform 2014	S6_138360925	138360925	6	6.05	66.76 - 66.96	137.58 - 139.15	4.16656	1.04409
ZCN12 leaf 7	Platform 2015	S6_147725667	147725667	6	6.05	68.69 - 68.9	147.53 - 147.91	4.32916	0.961366
ZCN12 leaf 7	Platform 2014	AX-90605190	8701577	7	7.01	26.4 - 26.64	8.64 - 8.76	5.24444	-1.22907
ZCN12 leaf 7	Platform 2014	AX-90625853	8929292	7	7.01	26.89 - 27.09	8.88 - 8.99	4.13617	-1.03898
ZCN12 leaf 7	Platform 2014	AX-91405987	121022330	7	7.02	50.15 - 50.35	120.94 - 121.11	5.58687	1.30307
ZCN12 leaf 7	Platform 2014	AX-91053949	123598635	7	7.02	53.74 - 53.94	123.54 - 123.67	4.12143	-1.03724
ZCN12 leaf 7	Platform 2014	AX-91069858	4034134	8	8.01	11.24 - 11.84	3.93 - 4.15	4.74193	1.18544
ZCN12 leaf 7	Platform 2014	AX-91448078	11501275	8	8.02	30.57 - 30.77	11.46 - 11.55	5.17399	-1.40393
ZCN12 leaf 7	Platform 2014	AX-91072276	13135449	8	8.02	34.4 - 34.6	13.1 - 13.19	4.02676	1.02526
ZCN12 leaf 7	Platform 2014	AX-91075485	26163501	8	8.03	60.81 - 61.01	26.06 - 26.28	4.01593	-1.1727
ZCN12 leaf 7	Platform 2014	AX-91751510	34194421	8	8.03	63.9 - 64.1	33.5 - 34.91	4.17847	-1.16377
ZCN12 leaf 7	Platform 2014	AX-91758886	73169833	8	8.03	67.23 - 67.51	72.39 - 74.87	4.20759	-1.27998
ZCN12 leaf 7	Platform 2014	AX-91759911	78705460	8	8.03	67.76 - 68.19	77.58 - 82.62	5.06108	-1.37183
ZCN12 leaf 7	Platform 2014	SYN10628	122465125	8	8.04	102.94 - 103.29	122.36 - 122.52	5.12212	-1.31682
ZCN12 leaf 7	Platform 2014	AX-91768108	122696545	8	8.04	103.56 - 103.76	122.66 - 122.75	4.59028	-1.23707
ZCN12 leaf 7	Platform 2014	S8_135716788	135716788	8	8.05	123.44 - 123.64	135.55 - 135.91	5.25192	-1.37636
ZCN12 leaf 7	Platform 2014	AX-91450897	137316742	8	8.05	124.1 - 124.45	136.84 - 137.64	4.40933	-1.27339
ZCN12 leaf 7	Platform 2014	AX-91105040	139290930	8	8.05	124.97 - 125.17	139 - 139.6	4.02504	-1.12297
ZCN12 leaf 7	Platform 2014	AX-91392404	161840356	8	8.06	140.44 - 140.71	161.79 - 161.94	4.47058	-1.2956
ZCN12 leaf 7	Platform 2014	AX-91202166	162254594	8	8.06	141.16 - 141.44	162.17 - 162.32	4.27682	-1.19968
ZCN12 leaf 7	Platform 2014	AX-91775498	162461122	8	8.06	141.64 - 141.96	162.42 - 162.57	4.4571	-1.20961
ZCN12 leaf 7	Platform 2015	S8_171613453	171613453	8	8.08	168.37 - 168.57	171.59 - 171.64	4.71747	-0.991618
ZCN12 leaf 7	Platform 2015	AX-91114655	172949902	8	8.08	172.86 - 173.06	172.92 - 172.99	4.41268	-1.0104
ZCN12 leaf 7	Platform 2015	AX-91114751	173339886	8	8.08	174.16 - 174.36	173.31 - 173.38	5.71507	-1.08516
ZCN12 leaf 7	Platform 2014	AX-91114809	173408011	8	8.08	174.19 - 174.59	173.32 - 173.45	5.35941	-1.4354
ZCN12 leaf 7	Platform 2014	S9_13148694	13148694	9	9.02	33.94 - 34.14	13.12 - 13.19	4.42707	-1.19344
ZCN12 leaf 7	Platform 2014	S9_15363920	15363920	9	9.02	40.02 - 40.22	15.33 - 15.4	4.06474	-1.16068
ZCN12 leaf 7	Platform 2015	AX-91121088	20598297	9	9.02	51.07 - 51.48	20.41 - 20.67	4.13685	-0.906283
ZCN12 leaf 7	Platform 2015	AX-91141196	99038402	9	9.03	60.49 - 60.93	98.03 - 99.37	5.10381	-1.03622
ZCN12 leaf 7	Platform 2015	AX-91141585	100442432	9	9.03	61.23 - 61.44	100.19 - 100.73	4.05646	-0.912747
ZCN12 leaf 7	Platform 2014	S9_137072442	137072442	9	9.06	87.19 - 87.39	137 - 137.15	4.3866	-1.23045
ZCN12 leaf 7	Platform 2015	S9_151791139	151791139	9	9.07	121.53 - 121.73	151.77 - 151.82	4.18945	-0.932894
ZCN12 leaf 7	Platform 2014	S10_2466665	2466665	10	10	11.16 - 11.36	2.45 - 2.5	4.7282	-1.16166
ZCN12 leaf 7	Platform 2015	SYN28315	23388156	10	10.03	46.3 - 46.5	18.7 - 71.31	5.10527	-1.01276
ZCN12 leaf 7	Platform 2015	S10_84231391	84231391	10	10.03	59.46 - 59.66	84.17 - 84.3	4.19605	-0.94068
ZCN7 leaf 7	Platform 2014	PZE-101130362	166802026	1	1.05	124.97 - 125.17	166.65 - 166.96	6.99575	-0.657088
ZCN7 leaf 7	Platform 2014	AX-91486897	179992120	1	1.06	135.74 - 135.95	179.88 - 180.1	4.74394	-0.540816
ZCN7 leaf 7	Platform 2014	AX-90699075	189088743	1	1.06	142.55 - 142.75	188.96 - 189.23	4.82485	-0.538852
ZCN7 leaf 7	Platform 2014	PZE-101147226	190696711	1	1.06	143.36 - 144.46	190.06 - 191.5	6.23219	-0.620376
ZCN7 leaf 7	Platform 2014	AX-90595978	246540275	1	1.08	203.82 - 204.02	246.37 - 246.72	4.74031	0.545741
ZCN7 leaf 7	Platform 2014	S1_287983572	287983572	1	1.11	242.55 - 242.75	287.93 - 288.04	4.76883	-0.53272
ZCN7 leaf 7	Platform 2014	S1_288187222	288187222	1	1.11	242.94 - 243.14	288.14 - 288.25	5.04454	-0.549986
ZCN7 leaf 7	Platform 2014	AX-90726161	288470286	1	1.11	243.33 - 243.66	288.35 - 288.53	5.54018	-0.579622
ZCN7 leaf 7	Platform 2014	PZE-101243254	289572733	1	1.11	245.54 - 245.74	289.52 - 289.63	4.61329	-0.528695
ZCN7 leaf 7	Platform 2014	AX-90739533	33725399	2	2.04	74.96 - 75.16	33.59 - 33.88	5.31709	-0.565325
ZCN7 leaf 7	Platform 2014	AX-91519274	54370068	2	2.04	86.63 - 86.83	54.15 - 54.6	4.50622	-0.517395
ZCN7 leaf 7	Platform 2014	AX-91844854	64414751	2	2.04	90.74 - 91.11	64.1 - 65.25	5.54182	-0.581767
ZCN7 leaf 7	Platform 2014	AX-91521614	66621644	2	2.04	91.27 - 91.69	65.8 - 67.3	4.96445	-0.548746
ZCN7 leaf 7	Platform 2014	AX-90749461	71309745	2	2.05	92.51 - 92.88	70.81 - 72.79	5.27467	-0.566519
ZCN7 leaf 7	Platform 2014	PZE-102111992	145422086	2	2.05	98.81 - 99.01	145.23 - 145.62	4.77886	-0.534768
ZCN7 leaf 7	Platform 2014	PUT-163a-78124186-4441	146019040	2	2.05	99.12 - 99.32	145.84 - 146.21	4.83185	-0.539204
ZCN7 leaf 7	Platform 2014	AX-90768972	146415367	2	2.05	99.33 - 99.55	146.23 - 146.63	4.89556	-0.542729
ZCN7 leaf 7	Platform 2014	AX-91340371	148391212	2	2.05	99.66 - 100.68	146.84 - 148.75	5.415	-0.572696
ZCN7 leaf 7	Platform 2014	AX-91542799	177984320	2	2.06	117.93 - 118.13	177.93 - 178.04	4.62418	-0.526412
ZCN7 leaf 7	Platform 2014	SYN26573	188983797	2	2.07	144.83 - 145.03	188.94 - 189.03	5.27082	-0.563627
ZCN7 leaf 7	Platform 2014	PZE-102141932	189224373	2	2.07	145.37 - 145.62	189.16 - 189.27	4.53256	-0.519156
ZCN7 leaf 7	Platform 2014	S2_235804694	235804694	2	2.1	208.41 - 208.61	235.76 - 235.85	5.84705	0.60297
ZCN7 leaf 7	Platform 2014	AX-91848802	159816266	3	3.05	73.03 - 73.24	159.72 - 159.92	5.28614	-0.57953
ZCN7 leaf 7	Platform 2014	SYN24597	227479012	3	3.09	178.58 - 178.78	227.44 - 227.53	4.58724	-0.524375
ZCN7 leaf 7	Platform 2014	AX-90616811	18457656	4	4.03	40.93 - 41.13	18.38 - 18.55	5.60916	-0.583258
ZCN7 leaf 7	Platform 2014	AX-91199870	121147901	4	4.05	54.46 - 54.66	92.26 - 126.61	4.62952	-0.527439
ZCN7 leaf 7	Platform 2014	AX-90894266	146969898	4	4.05	57.63 - 57.83	146.74 - 147.21	6.42041	-0.626609
ZCN7 leaf 7	Platform 2014	S4_199365817	199365817	4	4.08	114.14 - 114.34	198.3 - 200.58	4.68866	-0.53566
ZCN7 leaf 7	Platform 2014	AX-90609689	228014038	4	4.09	120.58 - 120.78	227.94 - 228.09	4.79487	-0.561097
ZCN7 leaf 7	Platform 2014	AX-91221805	237215537	4	4.1	139.93 - 140.21	237.19 - 237.29	4.646	-0.536556
ZCN7 leaf 7	Platform 2014	AX-90919295	237694254	4	4.1	141.12 - 141.32	237.66 - 237.73	4.51039	-0.531992
ZCN7 leaf 7	Platform 2014	AX-90922287	6356976	5	5.01	22.48 - 22.68	6.33 - 6.4	4.67762	-0.531434
ZCN7 leaf 7	Platform 2014	AX-90926780	22626136	5	5.03	52.79 - 52.99	22.51 - 22.76	4.63092	-0.54832
ZCN7 leaf 7	Platform 2014	AX-90931426	39458704	5	5.03	57.74 - 57.94	38.73 - 40.16	4.82735	-0.557595
ZCN7 leaf 7	Platform 2014	S8_9379240	9379240	8	8.01	25.2 - 25.4	9.35 - 9.42	5.25572	-0.563443
ZCN7 leaf 7	Platform 2014	PZA02281.3	173408251	8	8.08	174.39 - 174.59	173.38 - 173.45	5.23644	-0.569071
ZCN7 leaf 7	Platform 2014	S8_173806773	173806773	8	8.09	175.72 - 176.05	173.78 - 173.89	4.78367	-0.543199
ZCN7 leaf 7	Platform 2014	SYN36379	173919941	8	8.09	176.08 - 176.28	173.89 - 173.96	5.20769	-0.570713
ZCN7 leaf 7	Platform 2014	S10_5123927	5123927	10	10.02	22.74 - 22.94	5.1 - 5.15	4.59457	-0.528124
ZCN7 leaf 7	Platform 2014	AX-91159545	9372996	10	10.02	35.38 - 35.62	9.32 - 9.43	5.10136	-0.552878
ZCN7 leaf 7	Platform 2014	PZE-110010846	9496346	10	10.02	35.68 - 36.07	9.46 - 9.64	5.09655	-0.554466
ZCN7 leaf 7	Platform 2014	S10_145758276	145758276	10	10.07	124.17 - 124.37	145.74 - 145.79	4.66431	-0.529171
Flowering related traits in platform
Anthesis	Platform 2014	AX-90658584	31850371	1	1.03	62.96 - 63.25	31.72 - 32.13	6.04329	-1.51833
Anthesis	Platform 2014	AX-91197706	102110663	1	1.05	109.81 - 110.22	101.63 - 102.42	4.84139	-1.49837
Anthesis	Platform 2014	S1_112639758	112639758	1	1.05	113.12 - 113.32	112.02 - 113.3	4.69762	-1.41011
Anthesis	Platform 2014	AX-91493484	217179540	1	1.07	168.85 - 169.05	217.11 - 217.26	4.66506	1.38419
Anthesis	Platform 2014	AX-90725865	287337919	1	1.11	241.37 - 241.57	287.29 - 287.4	4.54506	1.56359
Anthesis	Platform 2014	AX-91208552	292277680	1	1.11	250.74 - 250.94	292.23 - 292.34	4.54696	1.65623
Anthesis	Platform 2014	S1_295312114	295312114	1	1.11	256.5 - 256.7	295.26 - 295.37	4.54559	-1.51761
Anthesis	Platform 2014	S3_6649663	6649663	3	3.02	25.36 - 25.56	6.63 - 6.68	4.57576	-1.49348
Anthesis	Platform 2014	AX-91579385	137029410	3	3.05	62.83 - 63.03	136.64 - 137.44	4.51056	1.55432
Anthesis	Platform 2014	S3_139906725	139906725	3	3.05	63.47 - 63.67	139.39 - 140.48	4.81788	1.39746
Anthesis	Platform 2014	AX-91581099	146723795	3	3.05	64.52 - 64.86	146.21 - 147.76	5.15858	1.41883
Anthesis	Platform 2014	AX-91581634	149790500	3	3.05	65.41 - 65.66	149.53 - 150.17	5.17002	1.4913
Anthesis	Platform 2014	SYN32793	150878182	3	3.05	65.85 - 66.28	150.62 - 151.5	5.0722	1.43719
Anthesis	Platform 2014	PZE-103093415	154562528	3	3.05	68.02 - 68.34	154.28 - 154.71	5.88829	1.63801
Anthesis	Platform 2014	AX-90834716	157935131	3	3.05	71.09 - 71.29	157.84 - 158.05	4.60629	1.4443
Anthesis	Platform 2014	AX-90604058	158899415	3	3.05	72.05 - 72.34	158.8 - 159.08	7.12157	1.85158
Anthesis	Platform 2014	AX-91583461	159747505	3	3.05	72.56 - 73.29	159.29 - 159.97	6.85647	1.69228
Anthesis	Platform 2014	S3_225766805	225766805	3	3.09	175.1 - 175.3	225.73 - 225.82	4.50296	1.44755
Anthesis	Platform 2014	AX-90859642	15196760	4	4.03	36.47 - 36.67	15.14 - 15.27	4.88665	-1.43266
Anthesis	Platform 2014	AX-90877494	81598933	4	4.05	53.86 - 54.06	79.83 - 83.32	4.90646	1.35235
Anthesis	Platform 2014	AX-90921753	4496861	5	5.01	16.33 - 16.53	4.48 - 4.53	4.66494	1.55735
Anthesis	Platform 2014	AX-90977293	214893036	5	5.08	190.86 - 191.06	214.87 - 214.92	4.59406	-1.30556
Anthesis	Platform 2014	S6_86773344	86773344	6	6.01	19.63 - 20.01	86.56 - 86.85	4.85767	1.37887
Anthesis	Platform 2014	AX-90596413	87696027	6	6.02	20.96 - 21.27	87.62 - 87.88	4.54786	1.52187
Anthesis	Platform 2014	S6_109073270	109073270	6	6.04	51.2 - 51.4	109 - 109.15	5.3193	1.57934
Anthesis	Platform 2014	S6_112600815	112600815	6	6.04	54.96 - 55.16	112.49 - 112.72	4.7239	1.78593
Anthesis	Platform 2014	AX-90602244	173186414	7	7.05	133.32 - 133.52	173.17 - 173.22	4.60703	1.5241
Anthesis	Platform 2014	S8_6512545	6512545	8	8.01	17.8 - 18	6.47 - 6.56	6.26824	1.65511
Anthesis	Platform 2014	AX-90611817	6857496	8	8.01	18.67 - 18.87	6.83 - 6.9	4.96444	1.43645
Anthesis	Platform 2014	S8_17059772	17059772	8	8.02	43.73 - 43.93	17.02 - 17.11	4.55765	-1.50178
Anthesis	Platform 2014	AX-91075195	24806082	8	8.03	59.39 - 59.59	24.73 - 24.9	4.6476	1.44189
Anthesis	Platform 2014	AX-91075485	26163501	8	8.03	60.73 - 61.01	25.97 - 26.28	5.81545	1.61055
Anthesis	Platform 2014	AX-91100502	123272484	8	8.05	104.74 - 104.94	123.23 - 123.32	5.23424	1.56735
Anthesis	Platform 2014	AX-91100620	123504889	8	8.05	105.21 - 105.41	123.46 - 123.55	5.31464	1.59166
Anthesis	Platform 2014	AX-91769710	131782523	8	8.05	120.37 - 120.57	131.7 - 131.88	5.53532	1.67994
Anthesis	Platform 2014	AX-91770157	134142690	8	8.05	122.45 - 122.65	134.01 - 134.29	7.16375	1.83703
Anthesis	Platform 2014	AX-91103992	135488179	8	8.05	123.31 - 123.51	135.32 - 135.67	4.65977	1.56527
Anthesis	Platform 2014	S8_165875836	165875836	8	8.07	150.01 - 150.21	165.85 - 165.92	5.41031	1.58651
Anthesis	Platform 2014	S8_171517303	171517303	8	8.08	168.07 - 168.3	171.5 - 171.56	4.97459	1.71516
Anthesis	Platform 2014	S8_171609138	171609138	8	8.08	168.37 - 168.64	171.59 - 171.66	5.27286	1.68069
Anthesis	Platform 2014	AX-91152480	140282773	9	9.06	91.9 - 92.29	140.16 - 140.41	4.75893	1.43959
Anthesis	Platform 2014	AX-91441672	128562624	10	10.05	81.97 - 82.18	128.39 - 128.74	5.74574	1.74499
Anthesis	Platform 2014	AX-91831569	132238256	10	10.05	84.53 - 85.19	131.71 - 132.34	5.16086	1.69664
Anthesis	Platform 2015	S1_1967519	1967519	1	1	4.24 - 4.44	1.93 - 2.02	4.7492	1.5344
Anthesis	Platform 2015	S1_30686032	30686032	1	1.03	62.05 - 62.25	30.58 - 30.81	4.71403	-1.71847
Anthesis	Platform 2015	AX-91197706	102110663	1	1.05	109.9 - 110.22	101.81 - 102.42	4.82579	-1.66349
Anthesis	Platform 2015	AX-91491473	206559184	1	1.07	157.24 - 157.44	206.45 - 206.68	4.67608	1.75514
Anthesis	Platform 2015	S1_212579292	212579292	1	1.07	163.24 - 163.44	212.5 - 212.67	5.1692	1.74305
Anthesis	Platform 2015	S1_213094019	213094019	1	1.07	163.82 - 164.02	213.01 - 213.18	4.5577	1.67273
Anthesis	Platform 2015	AX-90723331	278050276	1	1.1	227.32 - 227.56	277.97 - 278.18	5.0769	1.88697
Anthesis	Platform 2015	AX-90728144	295565572	1	1.11	256.98 - 257.18	295.52 - 295.63	4.59035	-1.60791
Anthesis	Platform 2015	AX-90731349	4989871	2	2.02	17.46 - 17.66	4.97 - 5.02	5.25636	-1.97857
Anthesis	Platform 2015	AX-90731922	6738621	2	2.02	23.59 - 23.79	6.72 - 6.77	4.7473	-1.66069
Anthesis	Platform 2015	S2_19195379	19195379	2	2.03	59.91 - 60.11	19.16 - 19.25	4.78559	-1.56855
Anthesis	Platform 2015	AX-90796189	8825490	3	3.03	32.93 - 33.13	8.8 - 8.87	5.01128	1.70196
Anthesis	Platform 2015	AX-90796205	8903990	3	3.03	33.16 - 33.36	8.87 - 8.94	4.83076	1.71853
Anthesis	Platform 2015	AX-91557112	19841904	3	3.04	51.6 - 51.8	19.66 - 20.03	4.63614	-1.67327
Anthesis	Platform 2015	S3_148733726	148733726	3	3.05	65.04 - 65.24	148.41 - 149.04	4.62929	1.552
Anthesis	Platform 2015	PZE-103090944	149920587	3	3.05	65.46 - 65.66	149.67 - 150.17	4.83384	1.57054
Anthesis	Platform 2015	PZE-103093415	154562528	3	3.05	68.02 - 68.34	154.28 - 154.71	6.12195	1.89601
Anthesis	Platform 2015	AX-90834240	155969773	3	3.05	69.27 - 69.47	155.86 - 156.09	4.589	1.5511
Anthesis	Platform 2015	AX-91583107	157759411	3	3.05	70.91 - 71.29	157.66 - 158.05	4.98372	1.69222
Anthesis	Platform 2015	AX-91583310	158974594	3	3.05	72.06 - 72.34	158.81 - 159.08	8.2563	2.39132
Anthesis	Platform 2015	AX-91583461	159747505	3	3.05	72.57 - 73.21	159.3 - 159.9	5.93904	1.77414
Anthesis	Platform 2015	AX-91442724	162831329	3	3.05	76.61 - 76.81	162.76 - 162.91	4.53589	1.70765
Anthesis	Platform 2015	AX-91584129	163700269	3	3.05	77.77 - 77.97	163.63 - 163.78	4.67579	1.76216
Anthesis	Platform 2015	AX-90846682	201789435	3	3.07	134.69 - 134.97	201.65 - 201.87	5.00511	1.75158
Anthesis	Platform 2015	AX-91414877	221240849	3	3.09	165.9 - 166.1	221.19 - 221.3	4.50385	1.83548
Anthesis	Platform 2015	AX-90852949	223686025	3	3.09	170.82 - 171.02	223.65 - 223.74	4.55346	1.55178
Anthesis	Platform 2015	PZA02182.1	225766852	3	3.09	175.1 - 175.3	225.73 - 225.82	4.68101	1.70082
Anthesis	Platform 2015	S4_16844927	16844927	4	4.03	38.9 - 39.1	16.77 - 16.92	5.09597	1.7948
Anthesis	Platform 2015	S4_143804660	143804660	4	4.05	56.5 - 56.7	143.46 - 144.14	4.73179	1.6304
Anthesis	Platform 2015	S5_203214966	203214966	5	5.06	144.76 - 144.96	203.18 - 203.25	4.73221	-1.52581
Anthesis	Platform 2015	SYN31128	214526848	5	5.08	189.17 - 189.37	214.51 - 214.56	4.67061	-1.57342
Anthesis	Platform 2015	AX-90977413	215367681	5	5.08	193.14 - 193.38	215.35 - 215.41	4.5044	-1.62812
Anthesis	Platform 2015	S6_85798075	85798075	6	6.01	18.59 - 18.79	85.72 - 85.89	4.6531	1.55466
Anthesis	Platform 2015	S6_86627376	86627376	6	6.01	19.63 - 19.83	86.56 - 86.71	4.67785	1.51574
Anthesis	Platform 2015	S6_91240969	91240969	6	6.02	24.7 - 24.9	91.15 - 91.34	4.5163	1.65482
Anthesis	Platform 2015	AX-90618885	91646492	6	6.02	25.16 - 25.36	91.57 - 91.74	5.35371	1.84667
Anthesis	Platform 2015	S6_109073270	109073270	6	6.04	51.2 - 51.4	109 - 109.15	5.19675	1.80839
Anthesis	Platform 2015	AX-90574960	128319551	6	6.05	65.31 - 65.51	124.62 - 129.62	4.82763	1.60041
Anthesis	Platform 2015	S7_133376253	133376253	7	7.03	72.71 - 72.91	133.33 - 133.44	4.85773	-1.62819
Anthesis	Platform 2015	AX-91065031	164036829	7	7.04	100.09 - 100.37	164.01 - 164.11	4.71937	-1.68888
Anthesis	Platform 2015	AX-91744205	171556516	7	7.05	126.67 - 126.91	171.54 - 171.6	4.90899	-1.69416
Anthesis	Platform 2015	S7_172932207	172932207	7	7.05	132.25 - 132.45	172.91 - 172.96	4.6261	-1.63821
Anthesis	Platform 2015	AX-90645639	173281953	7	7.05	133.69 - 133.89	173.26 - 173.31	4.65084	1.77626
Anthesis	Platform 2015	AX-91744762	174105642	7	7.05	137.1 - 137.3	174.09 - 174.14	4.68185	1.67739
Anthesis	Platform 2015	S8_6512545	6512545	8	8.01	17.8 - 18	6.47 - 6.56	4.87656	1.60705
Anthesis	Platform 2015	AX-91103657	134243710	8	8.05	122.52 - 122.72	134.1 - 134.39	4.61174	1.67456
Anthesis	Platform 2015	AX-91779919	9128797	9	9.01	22.96 - 23.16	9.1 - 9.17	4.73404	1.67357
Anthesis	Platform 2015	AX-91152480	140282773	9	9.06	91.9 - 92.32	140.16 - 140.43	5.2341	1.69848
Anthesis	Platform 2015	S9_141539496	141539496	9	9.06	94.05 - 94.25	141.48 - 141.61	5.75359	1.95114
Anthesis	Platform 2015	AX-91831569	132238256	10	10.05	84.99 - 85.19	132.15 - 132.34	5.22247	1.91666
Silking	Platform 2014	S1_45340425	45340425	1	1.03	69.29 - 69.49	45.11 - 45.58	4.53544	-1.85531
Silking	Platform 2014	S1_95659544	95659544	1	1.05	105.31 - 105.51	95.56 - 95.77	5.16188	-1.92567
Silking	Platform 2014	AX-90716988	255152276	1	1.09	208.59 - 208.79	254.99 - 255.32	4.65168	-1.6997
Silking	Platform 2014	SYN16858	295069146	1	1.11	256.05 - 256.25	295.02 - 295.13	4.9907	-2.08912
Silking	Platform 2014	S1_295312114	295312114	1	1.11	256.5 - 256.7	295.26 - 295.37	5.08766	-2.06922
Silking	Platform 2014	AX-90731349	4989871	2	2.02	17.46 - 17.66	4.97 - 5.02	4.87716	-2.16357
Silking	Platform 2014	AX-90795268	5572703	3	3.02	21.32 - 21.52	5.55 - 5.6	4.53049	-1.58834
Silking	Platform 2014	S3_6671096	6671096	3	3.02	25.43 - 25.63	6.65 - 6.7	6.39474	-2.11693
Silking	Platform 2014	S3_148031284	148031284	3	3.05	64.83 - 65.03	147.65 - 148.39	5.99872	2.08411
Silking	Platform 2014	PZE-103093415	154562528	3	3.05	68.02 - 68.34	154.28 - 154.71	5.52529	2.03709
Silking	Platform 2014	S4_8904675	8904675	4	4.02	24 - 24.2	8.86 - 8.95	5.05432	-1.70081
Silking	Platform 2014	S4_9589166	9589166	4	4.02	25.58 - 25.78	9.55 - 9.64	5.26098	-1.81976
Silking	Platform 2014	AX-90877494	81598933	4	4.05	53.86 - 54.06	79.83 - 83.32	6.36348	2.01184
Silking	Platform 2014	S4_159733099	159733099	4	4.06	67.94 - 68.14	159.65 - 159.82	4.56646	1.85675
Silking	Platform 2014	S6_69260346	69260346	6	6.01	14.08 - 14.31	68.52 - 69.87	5.88744	-2.03927
Silking	Platform 2014	S6_111971264	111971264	6	6.04	54.38 - 54.58	111.87 - 112.08	4.62498	1.81915
Silking	Platform 2014	AX-91701935	113278166	6	6.04	55.54 - 55.74	113.17 - 113.41	4.80393	2.00286
Silking	Platform 2014	S6_128132976	128132976	6	6.05	65.31 - 65.51	124.58 - 129.58	4.86851	1.87818
Silking	Platform 2014	AX-91733396	111408094	7	7.02	45.13 - 45.33	111 - 111.82	4.52754	-1.76602
Silking	Platform 2014	AX-91744205	171556516	7	7.05	126.55 - 126.91	171.51 - 171.6	5.48454	-2.03884
Silking	Platform 2014	AX-91410493	171631546	7	7.05	126.95 - 127.32	171.61 - 171.7	5.51193	-2.02331
Silking	Platform 2014	AX-90602244	173186414	7	7.05	133.32 - 133.52	173.17 - 173.22	4.86731	1.98148
Silking	Platform 2014	AX-91757784	67357491	8	8.03	66.18 - 66.38	66.87 - 67.85	4.73835	1.7958
Silking	Platform 2014	S8_111798685	111798685	8	8.04	83.56 - 83.79	111.71 - 111.88	6.59109	-2.21979
Silking	Platform 2014	AX-91100502	123272484	8	8.05	104.74 - 104.94	123.23 - 123.32	5.89596	2.11497
Silking	Platform 2014	AX-91100620	123504889	8	8.05	105.03 - 105.41	123.37 - 123.55	6.31134	2.20507
Silking	Platform 2014	S8_129496469	129496469	8	8.05	117.1 - 117.3	129.45 - 129.56	4.65216	1.94438
Silking	Platform 2014	AX-91775479	162226185	8	8.06	141.18 - 141.38	162.18 - 162.29	4.9799	1.99173
Silking	Platform 2014	AX-91775538	162510528	8	8.06	141.74 - 141.94	162.47 - 162.56	4.61476	1.85627
Silking	Platform 2014	S9_137072363	137072363	9	9.06	87.19 - 87.39	137 - 137.15	4.62359	1.83156
Silking	Platform 2015	S1_8447417	8447417	1	1.01	19.02 - 19.22	8.41 - 8.5	5.54949	-1.97608
Silking	Platform 2015	S1_46125340	46125340	1	1.03	69.63 - 69.83	45.9 - 46.37	4.89379	-1.86716
Silking	Platform 2015	AX-91472306	102084841	1	1.05	109.35 - 110.22	100.84 - 102.42	6.0815	-2.0512
Silking	Platform 2015	S1_212579308	212579308	1	1.07	163.24 - 163.44	212.5 - 212.67	4.54194	1.94633
Silking	Platform 2015	AX-90723331	278050276	1	1.1	227.32 - 227.56	277.97 - 278.18	5.73338	2.18126
Silking	Platform 2015	S1_295439172	295439172	1	1.11	256.74 - 256.94	295.39 - 295.5	4.87997	-1.77502
Silking	Platform 2015	AX-90728144	295565572	1	1.11	256.98 - 257.18	295.52 - 295.63	6.42411	-2.10838
Silking	Platform 2015	AX-90789973	223404157	2	2.09	183.71 - 183.91	223.35 - 223.46	4.65948	-1.77599
Silking	Platform 2015	AX-91555000	7972701	3	3.02	30.06 - 30.26	7.95 - 8	4.90679	1.87197
Silking	Platform 2015	AX-90646377	8266624	3	3.02	31.08 - 31.38	8.25 - 8.33	5.6206	2.24352
Silking	Platform 2015	AX-91555111	8598279	3	3.02	32.18 - 32.38	8.57 - 8.64	5.36789	2.0498
Silking	Platform 2015	AX-90796189	8825490	3	3.03	32.93 - 33.13	8.8 - 8.87	7.07386	2.29907
Silking	Platform 2015	AX-90796205	8903990	3	3.03	33.16 - 33.36	8.87 - 8.94	6.22597	2.18785
Silking	Platform 2015	AX-90796372	9583236	3	3.03	35.28 - 35.51	9.55 - 9.63	6.09811	2.04228
Silking	Platform 2015	AX-90796418	9705729	3	3.03	35.67 - 35.87	9.68 - 9.75	5.82048	1.99342
Silking	Platform 2015	AX-90830734	142259779	3	3.05	63.84 - 64.05	141.55 - 143.01	4.95547	1.87516
Silking	Platform 2015	AX-90833819	154413345	3	3.05	68.02 - 68.34	154.28 - 154.71	6.16344	2.0816
Silking	Platform 2015	AX-91583107	157759411	3	3.05	70.91 - 71.29	157.66 - 158.05	6.15051	2.04329
Silking	Platform 2015	AX-91583310	158974594	3	3.05	72.06 - 72.34	158.81 - 159.08	6.91349	2.3164
Silking	Platform 2015	AX-91583461	159747505	3	3.05	72.96 - 73.21	159.66 - 159.9	4.74714	1.70725
Silking	Platform 2015	S4_16789254	16789254	4	4.03	38.83 - 39.1	16.72 - 16.92	5.92786	2.1254
Silking	Platform 2015	AX-90922172	5917480	5	5.01	21.1 - 21.33	5.89 - 5.97	4.77752	-1.91714
Silking	Platform 2015	AX-90582823	209689115	5	5.07	167.52 - 167.76	209.67 - 209.73	5.10397	1.87477
Silking	Platform 2015	AX-91000364	91648894	6	6.02	25.16 - 25.77	91.57 - 92.07	5.06738	1.99353
Silking	Platform 2015	S6_160677097	160677097	6	6.06	96.8 - 97	160.66 - 160.71	4.88489	-1.78956
Silking	Platform 2015	S7_127145328	127145328	7	7.02	60.27 - 60.47	127.1 - 127.21	5.19335	-1.74851
Silking	Platform 2015	AX-91059207	143392111	7	7.03	84.15 - 84.35	143.18 - 143.63	4.50683	1.896
Silking	Platform 2015	AX-91064513	162325506	7	7.04	95.8 - 96	162.29 - 162.38	4.81294	1.90805
Silking	Platform 2015	PZE-107116741	164069573	7	7.04	100.17 - 100.37	164.04 - 164.11	4.80168	-1.88175
Silking	Platform 2015	S7_164196822	164196822	7	7.04	100.54 - 100.74	164.17 - 164.24	5.69167	-2.05693
Silking	Platform 2015	AX-91743302	166735356	7	7.04	108.46 - 108.66	166.72 - 166.77	4.89866	1.8071
Silking	Platform 2015	AX-90625804	132046350	8	8.05	120.66 - 120.86	131.96 - 132.15	4.59069	1.82048
Silking	Platform 2015	AX-91103808	134734885	8	8.05	122.85 - 123.05	134.58 - 134.89	4.66991	1.82996
Silking	Platform 2015	AX-91779919	9128797	9	9.01	22.96 - 23.16	9.1 - 9.17	5.4147	1.9926
Silking	Platform 2015	PZE-109093918	140217591	9	9.06	91.9 - 92.1	140.16 - 140.29	4.82727	1.78311
Silking	Platform 2015	AX-91155816	151726165	9	9.07	121.27 - 121.47	151.71 - 151.76	4.62468	-1.72715
Silking	Platform 2015	AX-91831569	132238256	10	10.05	84.99 - 85.19	132.15 - 132.34	4.74084	1.94577
Leaf Number	Platform 2014	AX-90650208	1968751	1	1	4.21 - 4.44	1.92 - 2.02	4.92252	0.344856
Leaf Number	Platform 2014	S1_8447417	8447417	1	1.01	19.02 - 19.22	8.41 - 8.5	5.20328	-0.387046
Leaf Number	Platform 2014	AX-91470499	92464415	1	1.05	102.05 - 102.25	92.37 - 92.56	4.57897	-0.339577
Leaf Number	Platform 2014	PZE-101094951	92871751	1	1.05	102.5 - 102.7	92.78 - 92.97	8.38392	-0.502935
Leaf Number	Platform 2014	AX-91197684	97081379	1	1.05	106.56 - 106.76	96.97 - 97.21	4.68197	0.360497
Leaf Number	Platform 2014	AX-90677200	101575713	1	1.05	109.68 - 110.01	101.4 - 102.01	5.52385	-0.401975
Leaf Number	Platform 2014	AX-90726182	288470063	1	1.11	243.46 - 243.66	288.42 - 288.53	4.5057	0.376447
Leaf Number	Platform 2014	AX-90734618	16399039	2	2.03	53.47 - 53.67	16.37 - 16.44	4.84912	-0.342244
Leaf Number	Platform 2014	AX-90737802	27371997	2	2.03	70.45 - 70.65	27.24 - 27.51	4.77833	-0.366677
Leaf Number	Platform 2014	AX-90604062	158899640	3	3.05	71.97 - 72.26	158.73 - 159	6.24773	0.418411
Leaf Number	Platform 2014	AX-91401925	159743228	3	3.05	72.75 - 73.16	159.47 - 159.85	5.07958	0.36268
Leaf Number	Platform 2014	S4_178587713	178587713	4	4.07	97.25 - 97.45	178.54 - 178.65	6.35876	0.415859
Leaf Number	Platform 2014	AX-91435030	210748006	5	5.07	172 - 172.2	210.73 - 210.78	4.50204	-0.345217
Leaf Number	Platform 2014	AX-91019246	159011603	6	6.06	91.41 - 91.61	158.98 - 159.05	4.81939	0.347648
Leaf Number	Platform 2014	AX-91019297	159149656	6	6.06	91.84 - 92.04	159.12 - 159.19	6.04932	-0.382538
Leaf Number	Platform 2014	AX-91019433	159684016	6	6.06	93.5 - 93.7	159.65 - 159.72	5.03757	0.378539
Leaf Number	Platform 2014	AX-90615544	116382196	7	7.02	46.78 - 46.98	116.16 - 116.6	5.43364	-0.385645
Leaf Number	Platform 2014	S7_121179770	121179770	7	7.02	50.33 - 50.53	121.1 - 121.27	5.31906	-0.349665
Leaf Number	Platform 2014	AX-91103992	135488179	8	8.05	123.31 - 123.51	135.32 - 135.67	5.15072	0.408171
Leaf Number	Platform 2014	S9_30751444	30751444	9	9.03	57.55 - 57.75	29.15 - 44.46	4.74102	0.409245
Leaf Number	Platform 2014	AX-91803727	137090257	9	9.06	87.19 - 87.42	137 - 137.17	5.15265	0.388687
Leaf Number	Platform 2014	S9_137873332	137873332	9	9.06	88.31 - 88.51	137.81 - 137.94	4.51466	0.378872
Leaf Number	Platform 2014	S9_141352605	141352605	9	9.06	93.74 - 93.94	141.29 - 141.42	4.93661	0.37481
Leaf Number	Platform 2014	AX-91179353	85230359	10	10.03	61.15 - 61.35	85.18 - 85.29	5.19199	-0.411883
Leaf Number	Platform 2015	S1_7996960	7996960	1	1.01	17.94 - 18.14	7.96 - 8.05	5.08795	-0.488103
Leaf Number	Platform 2015	S1_8447417	8447417	1	1.01	19.02 - 19.22	8.41 - 8.5	5.746	-0.531375
Leaf Number	Platform 2015	PZE-101094951	92871751	1	1.05	102.5 - 102.7	92.78 - 92.97	4.58505	-0.492154
Leaf Number	Platform 2015	PZE-101101408	98452810	1	1.05	107.65 - 107.86	98.32 - 98.61	4.5596	-0.477961
Leaf Number	Platform 2015	AX-90677200	101575713	1	1.05	109.68 - 110.01	101.4 - 102.01	5.47268	-0.519524
Leaf Number	Platform 2015	AX-90726995	291564086	1	1.11	249.35 - 249.55	291.51 - 291.62	4.64107	0.45873
Leaf Number	Platform 2015	S2_16341181	16341181	2	2.03	53.32 - 53.52	16.31 - 16.38	4.90396	-0.478168
Leaf Number	Platform 2015	S3_4340956	4340956	3	3.02	16.61 - 16.81	4.32 - 4.37	4.67896	-0.473368
Leaf Number	Platform 2015	AX-90604062	158899640	3	3.05	71.97 - 72.26	158.73 - 159	6.11176	0.522798
Leaf Number	Platform 2015	S3_159555657	159555657	3	3.05	72.75 - 72.95	159.47 - 159.66	5.58137	0.494955
Leaf Number	Platform 2015	AX-91601723	25465425	4	4.04	46.27 - 46.47	25.27 - 25.69	4.57644	0.465526
Leaf Number	Platform 2015	S4_143804660	143804660	4	4.05	56.5 - 56.7	143.46 - 144.14	5.0021	0.493732
Leaf Number	Platform 2015	AX-91625379	151798528	4	4.06	60.28 - 60.5	151.66 - 151.97	4.99325	0.553407
Leaf Number	Platform 2015	S4_155129724	155129724	4	4.06	62.94 - 63.14	155.03 - 155.24	4.6848	0.448199
Leaf Number	Platform 2015	AX-90608784	156395763	4	4.06	64.17 - 64.37	156.31 - 156.5	4.91707	0.494098
Leaf Number	Platform 2015	S4_156963974	156963974	4	4.06	64.75 - 64.95	156.87 - 157.06	5.12656	0.512055
Leaf Number	Platform 2015	S4_178587713	178587713	4	4.07	97.25 - 97.45	178.54 - 178.65	4.63909	0.466158
Leaf Number	Platform 2015	AX-90626855	3989140	5	5.01	14.5 - 14.78	3.96 - 4.03	5.39709	0.577154
Leaf Number	Platform 2015	AX-90616273	17861628	5	5.03	47.55 - 47.75	17.8 - 17.94	4.68919	-0.47931
Leaf Number	Platform 2015	S5_213289760	213289760	5	5.08	183.38 - 183.58	213.27 - 213.32	4.51814	-0.423388
Leaf Number	Platform 2015	AX-91746151	4235007	8	8.01	11.97 - 12.19	4.2 - 4.28	4.99661	-0.51516
Leaf Number	Platform 2015	AX-91747711	12781951	8	8.02	33.58 - 33.78	12.74 - 12.83	5.20212	0.491658
Leaf Number	Platform 2015	AX-91103992	135488179	8	8.05	123.31 - 123.51	135.32 - 135.67	4.59078	0.482317
Flowering related traits in the field
Anthesis	Field 2015	S1_212579292	212579292	1	1.07	163.24 - 163.44	212.5 - 212.67	4.63088	0.95352
Anthesis	Field 2015	S1_228404330	228404330	1	1.08	185.54 - 185.74	228.34 - 228.47	4.50427	0.946587
Anthesis	Field 2015	AX-91506528	287201949	1	1.11	241.12 - 241.32	287.15 - 287.26	6.30641	1.17412
Anthesis	Field 2015	SYN21892	289221029	1	1.11	244.88 - 245.08	289.17 - 289.28	4.68438	1.07102
Anthesis	Field 2015	PZE-102073911	54283850	2	2.04	86.59 - 86.79	54.06 - 54.51	5.13148	-1.23156
Anthesis	Field 2015	S3_5988808	5988808	3	3.02	22.91 - 23.11	5.97 - 6.02	5.29771	-1.12848
Anthesis	Field 2015	S3_6649663	6649663	3	3.02	25.36 - 25.56	6.63 - 6.68	4.70758	-1.05265
Anthesis	Field 2015	AX-90795999	8266018	3	3.02	31.08 - 31.28	8.25 - 8.3	5.76997	1.24687
Anthesis	Field 2015	AX-91848539	138766036	3	3.05	63.24 - 63.44	138.32 - 139.25	4.99841	1.0427
Anthesis	Field 2015	AX-90830550	141549279	3	3.05	63.74 - 64.16	140.91 - 143.85	5.05009	1.08948
Anthesis	Field 2015	AX-90831781	146596159	3	3.05	64.5 - 64.7	146.08 - 147.08	4.61951	1.07173
Anthesis	Field 2015	S3_147971523	147971523	3	3.05	64.81 - 65.01	147.59 - 148.33	4.73233	1.0096
Anthesis	Field 2015	PZE-103093415	154562528	3	3.05	68.13 - 68.34	154.43 - 154.71	4.55331	1.0105
Anthesis	Field 2015	S3_157938419	157938419	3	3.05	71.09 - 71.29	157.84 - 158.05	5.09561	1.02803
Anthesis	Field 2015	AX-91583310	158974594	3	3.05	72.05 - 72.34	158.8 - 159.08	8.21397	1.52478
Anthesis	Field 2015	AX-91583461	159747505	3	3.05	72.75 - 73.21	159.47 - 159.9	5.98029	1.06697
Anthesis	Field 2015	AX-91584175	163998369	3	3.05	78.19 - 78.39	163.93 - 164.08	5.17687	1.02767
Anthesis	Field 2015	AX-91584406	165296347	3	3.05	79.88 - 80.5	165.11 - 165.52	4.80494	0.966752
Anthesis	Field 2015	AX-91848854	165634820	3	3.05	80.57 - 80.79	165.57 - 165.71	4.67219	0.960311
Anthesis	Field 2015	AX-90846668	201723987	3	3.07	134.62 - 134.97	201.6 - 201.87	5.42186	1.19661
Anthesis	Field 2015	AX-90851482	218266233	3	3.09	160.26 - 160.46	218.22 - 218.33	4.51032	1.09569
Anthesis	Field 2015	PZA02182.1	225766852	3	3.09	175.1 - 175.3	225.73 - 225.82	4.66142	1.04579
Anthesis	Field 2015	AX-90877494	81598933	4	4.05	53.86 - 54.06	79.83 - 83.32	5.10463	0.892998
Anthesis	Field 2015	AX-90893062	142649040	4	4.05	56.18 - 56.39	142.25 - 143.05	5.20509	1.11092
Anthesis	Field 2015	AX-90898769	164096485	4	4.06	73.85 - 74.05	164.04 - 164.17	4.6999	1.14761
Anthesis	Field 2015	AX-90902159	177124971	4	4.07	94.73 - 94.93	177.07 - 177.18	5.65526	1.17162
Anthesis	Field 2015	S4_226066245	226066245	4	4.09	118.14 - 118.34	225.98 - 226.17	5.61234	-1.07936
Anthesis	Field 2015	AX-91642098	805345	5	5	2.91 - 3.11	0.79 - 0.84	4.90127	-1.09465
Anthesis	Field 2015	AX-91221941	896677	5	5	3.24 - 3.44	0.88 - 0.93	4.52461	-1.01874
Anthesis	Field 2015	AX-90921753	4496861	5	5.01	16.33 - 16.53	4.48 - 4.53	4.81014	1.12617
Anthesis	Field 2015	AX-91645964	22181489	5	5.03	52.42 - 52.62	22.07 - 22.3	4.81517	1.02803
Anthesis	Field 2015	AX-91646038	22556840	5	5.03	52.73 - 52.97	22.44 - 22.73	4.83061	1.11945
Anthesis	Field 2015	S5_85933296	85933296	5	5.04	76.77 - 76.97	85.48 - 86.39	5.05526	-1.1229
Anthesis	Field 2015	S5_186469512	186469512	5	5.05	117.43 - 117.63	186.39 - 186.56	4.67747	-1.03145
Anthesis	Field 2015	AX-90628117	38413213	6	6.01	12.68 - 12.89	36.47 - 53.61	5.23302	1.09097
Anthesis	Field 2015	PZE-106039028	87416883	6	6.02	20.61 - 20.82	87.33 - 87.51	5.13067	-1.04769
Anthesis	Field 2015	PZE-107080996	135891821	7	7.03	77.13 - 77.33	135.83 - 135.96	5.16696	-1.08861
Anthesis	Field 2015	AX-91737837	136148844	7	7.03	77.53 - 77.73	136.09 - 136.22	6.5181	1.19135
Anthesis	Field 2015	S8_6512545	6512545	8	8.01	17.8 - 18	6.47 - 6.56	5.33846	1.05616
Anthesis	Field 2015	AX-91768108	122696545	8	8.04	103.56 - 103.76	122.66 - 122.75	4.54072	1.05553
Anthesis	Field 2015	AX-91769575	131171946	8	8.05	119.59 - 119.86	131.06 - 131.26	5.77054	1.27679
Anthesis	Field 2015	AX-91103657	134243710	8	8.05	122.52 - 122.72	134.1 - 134.4	4.83679	1.04734
Anthesis	Field 2015	AX-90606585	148902923	8	8.06	128.82 - 129.03	148.69 - 149.13	4.76515	0.986334
Anthesis	Field 2015	S8_151812168	151812168	8	8.06	130.17 - 130.37	151.61 - 152.02	4.53004	-1.04474
Anthesis	Field 2015	AX-90620050	161789135	8	8.06	140.27 - 140.55	161.7 - 161.85	5.48475	1.15544
Anthesis	Field 2015	AX-91775468	162225269	8	8.06	141.1 - 141.38	162.14 - 162.29	5.4728	1.2083
Anthesis	Field 2015	AX-91451275	162519150	8	8.06	141.74 - 142	162.47 - 162.59	4.88572	1.06054
Anthesis	Field 2016	S1_4446759	4446759	1	1.01	9.74 - 9.94	4.41 - 4.5	5.98882	1.41227
Anthesis	Field 2016	S1_275770463	275770463	1	1.1	224.91 - 225.11	275.67 - 275.88	5.45759	1.27362
Anthesis	Field 2016	AX-91510462	6776383	2	2.02	23.73 - 23.93	6.76 - 6.81	4.7871	-1.13388
Anthesis	Field 2016	S3_5988808	5988808	3	3.02	22.91 - 23.11	5.97 - 6.02	5.12375	-1.17732
Anthesis	Field 2016	PZE-103012466	6649723	3	3.02	25.36 - 25.56	6.63 - 6.68	4.9687	-1.14827
Anthesis	Field 2016	S3_154565994	154565994	3	3.05	68.14 - 68.34	154.44 - 154.71	4.77463	1.09894
Anthesis	Field 2016	S3_156053345	156053345	3	3.05	69.34 - 69.54	155.94 - 156.17	4.55907	1.17974
Anthesis	Field 2016	AX-91583310	158974594	3	3.05	72.13 - 72.34	158.88 - 159.08	8.68137	1.65402
Anthesis	Field 2016	AX-91848799	159515274	3	3.05	72.71 - 72.95	159.43 - 159.66	4.70608	1.20904
Anthesis	Field 2016	S3_159801091	159801091	3	3.05	73.01 - 73.21	159.71 - 159.9	6.63996	1.21807
Anthesis	Field 2016	S3_225766805	225766805	3	3.09	175.1 - 175.3	225.73 - 225.82	5.06639	1.13981
Anthesis	Field 2016	AX-91623754	142650538	4	4.05	56.18 - 56.39	142.25 - 143.05	5.26546	1.19532
Anthesis	Field 2016	S4_156963974	156963974	4	4.06	64.75 - 64.95	156.87 - 157.06	4.59898	1.22143
Anthesis	Field 2016	S4_159733525	159733525	4	4.06	67.94 - 68.14	159.65 - 159.82	4.82082	-1.11406
Anthesis	Field 2016	S4_166001587	166001587	4	4.06	76.63 - 76.83	165.94 - 166.07	4.85927	-1.07156
Anthesis	Field 2016	S4_202517363	202517363	4	4.08	114.39 - 114.59	201.19 - 203.93	4.84381	-1.16596
Anthesis	Field 2016	S4_226066245	226066245	4	4.09	118.14 - 118.34	225.98 - 226.17	4.74849	-1.05356
Anthesis	Field 2016	S5_159337228	159337228	5	5.04	85.03 - 85.23	159.17 - 159.51	4.5816	-1.11207
Anthesis	Field 2016	S5_195484321	195484321	5	5.06	129.2 - 129.4	195.42 - 195.55	5.23063	-1.1291
Anthesis	Field 2016	AX-91681013	212761603	5	5.08	180.94 - 181.14	212.74 - 212.79	4.54897	-1.05717
Anthesis	Field 2016	PZE-106039028	87416883	6	6.02	20.62 - 20.82	87.34 - 87.51	4.65357	-1.06624
Anthesis	Field 2016	S6_91240969	91240969	6	6.02	24.7 - 24.9	91.15 - 91.34	4.86128	1.13719
Anthesis	Field 2016	S7_108845726	108845726	7	7.02	44.46 - 44.66	108.55 - 109.18	4.51531	-1.02013
Anthesis	Field 2016	AX-91737837	136148844	7	7.03	77.53 - 77.73	136.09 - 136.22	4.58944	1.06362
Anthesis	Field 2016	AX-90633821	140674983	7	7.03	82.47 - 82.74	140.46 - 140.82	4.63527	-1.07775
Anthesis	Field 2016	AX-91744205	171556516	7	7.05	126.55 - 126.95	171.51 - 171.61	5.6808	-1.23509
Anthesis	Field 2016	S8_6508127	6508127	8	8.01	17.8 - 18	6.47 - 6.56	4.74627	1.08
Anthesis	Field 2016	S8_78638689	78638689	8	8.03	67.76 - 67.96	77.58 - 79.75	4.61746	1.2253
Anthesis	Field 2016	S8_107219813	107219813	8	8.03	79.22 - 79.42	107.09 - 107.36	4.60494	1.16275
Anthesis	Field 2016	AX-91765456	108178594	8	8.03	79.97 - 80.17	108.06 - 108.31	4.51196	1.1597
Anthesis	Field 2016	PZE-108062147	111015429	8	8.04	82.64 - 82.84	110.94 - 111.11	4.5316	1.11538
Anthesis	Field 2016	S8_112840119	112840119	8	8.04	85.05 - 85.25	112.78 - 112.91	4.58299	1.12349
Anthesis	Field 2016	AX-91098280	115299826	8	8.04	89.27 - 89.49	115.25 - 115.37	4.92955	1.1763
Anthesis	Field 2016	S8_120255380	120255380	8	8.04	98.55 - 98.75	120.22 - 120.31	4.74917	1.16263
Anthesis	Field 2016	SYN3437	120459721	8	8.04	98.93 - 99.48	120.41 - 120.67	5.30188	1.25364
Anthesis	Field 2016	PZE-108068741	120768244	8	8.04	99.56 - 100.15	120.72 - 121	5.77724	1.2796
Anthesis	Field 2016	AX-91100502	123272484	8	8.05	104.74 - 104.94	123.23 - 123.32	5.7981	1.27363
Anthesis	Field 2016	AX-91100608	123504353	8	8.05	105.21 - 105.41	123.46 - 123.55	6.02034	1.31019
Anthesis	Field 2016	AX-91769575	131171946	8	8.05	119.65 - 119.86	131.1 - 131.26	4.66442	1.22612
Anthesis	Field 2016	AX-90625804	132046350	8	8.05	120.65 - 120.88	131.95 - 132.17	4.95163	1.16774
Anthesis	Field 2016	AX-91769803	132297855	8	8.05	120.91 - 121.11	132.2 - 132.41	4.63771	1.02445
Anthesis	Field 2016	S8_137758874	137758874	8	8.05	124.4 - 124.6	137.52 - 138.02	4.75952	1.20804
Anthesis	Field 2016	AX-91105222	139960640	8	8.05	125.19 - 125.39	139.66 - 140.28	5.30838	1.22459
Anthesis	Field 2016	AX-91110167	157319212	8	8.06	134.07 - 134.27	157.23 - 157.42	4.93035	1.30984
Anthesis	Field 2016	AX-91775479	162226185	8	8.06	141.16 - 141.38	162.17 - 162.29	5.91781	1.29106
Anthesis	Field 2016	AX-91451275	162519150	8	8.06	141.74 - 141.96	162.47 - 162.57	4.58111	1.08728
Anthesis	Field 2016	S9_128655743	128655743	9	9.05	79.96 - 80.16	128.43 - 128.89	4.96957	1.15982
Anthesis	Field 2016	S10_146964624	146964624	10	10.07	128.18 - 128.38	146.94 - 146.99	4.97821	-1.27036
Anthesis	Field 2015-2016	S1_4446759	4446759	1	1.01	9.74 - 9.94	4.41 - 4.5	5.30749	1.23097
Anthesis	Field 2015-2016	S1_275770463	275770463	1	1.1	224.91 - 225.11	275.67 - 275.88	4.88462	1.12256
Anthesis	Field 2015-2016	S2_54284138	54284138	2	2.04	86.59 - 86.79	54.06 - 54.51	4.95768	-1.16641
Anthesis	Field 2015-2016	S3_5988808	5988808	3	3.02	22.91 - 23.11	5.97 - 6.02	5.54601	-1.15201
Anthesis	Field 2015-2016	PZE-103012466	6649723	3	3.02	25.36 - 25.56	6.63 - 6.68	5.14662	-1.09671
Anthesis	Field 2015-2016	AX-90795999	8266018	3	3.02	31.08 - 31.28	8.25 - 8.3	4.74056	1.09682
Anthesis	Field 2015-2016	S3_154565994	154565994	3	3.05	68.14 - 68.34	154.44 - 154.71	4.963	1.04349
Anthesis	Field 2015-2016	AX-91583310	158974594	3	3.05	72.05 - 72.34	158.8 - 159.08	9.53941	1.63071
Anthesis	Field 2015-2016	AX-91848799	159515274	3	3.05	72.6 - 73.21	159.33 - 159.9	4.93461	1.16437
Anthesis	Field 2015-2016	S3_165452851	165452851	3	3.05	80.3 - 80.5	165.39 - 165.52	4.75219	0.928501
Anthesis	Field 2015-2016	AX-90846668	201723987	3	3.07	134.62 - 134.97	201.6 - 201.87	4.70348	1.0989
Anthesis	Field 2015-2016	S3_225766805	225766805	3	3.09	175.1 - 175.3	225.73 - 225.82	5.12885	1.0691
Anthesis	Field 2015-2016	AX-91623754	142650538	4	4.05	56.18 - 56.39	142.25 - 143.05	5.11292	1.09462
Anthesis	Field 2015-2016	S4_166001587	166001587	4	4.06	76.63 - 76.83	165.94 - 166.07	4.63736	-0.974104
Anthesis	Field 2015-2016	AX-90900761	172219647	4	4.07	86.37 - 86.57	172.16 - 172.29	4.79951	0.980264
Anthesis	Field 2015-2016	S4_202517363	202517363	4	4.08	114.39 - 114.59	201.19 - 203.93	4.58655	-1.06042
Anthesis	Field 2015-2016	S4_226066245	226066245	4	4.09	118.14 - 118.34	225.98 - 226.17	5.28355	-1.04785
Anthesis	Field 2015-2016	S5_3335299	3335299	5	5.01	12.21 - 12.41	3.32 - 3.37	4.54113	1.01272
Anthesis	Field 2015-2016	AX-90921753	4496861	5	5.01	16.33 - 16.53	4.48 - 4.53	4.78697	1.12709
Anthesis	Field 2015-2016	S5_159337228	159337228	5	5.04	85.03 - 85.23	159.17 - 159.51	4.53872	-1.04164
Anthesis	Field 2015-2016	S5_195484321	195484321	5	5.06	129.2 - 129.4	195.42 - 195.55	4.5203	-0.96518
Anthesis	Field 2015-2016	AX-91681013	212761603	5	5.08	180.94 - 181.14	212.74 - 212.79	4.55643	-0.990922
Anthesis	Field 2015-2016	PZE-106039028	87416883	6	6.02	20.61 - 20.83	87.33 - 87.52	5.48747	-1.08999
Anthesis	Field 2015-2016	S6_112123630	112123630	6	6.04	54.52 - 54.72	112.02 - 112.23	4.50442	1.03862
Anthesis	Field 2015-2016	AX-91737837	136148844	7	7.03	77.53 - 77.73	136.09 - 136.22	5.32125	1.08006
Anthesis	Field 2015-2016	AX-91744205	171556516	7	7.05	126.67 - 126.91	171.54 - 171.6	5.38466	-1.11973
Anthesis	Field 2015-2016	AX-91448675	6467439	8	8.01	17.7 - 18	6.43 - 6.56	4.69945	1.02169
Anthesis	Field 2015-2016	PZE-108032904	38807773	8	8.03	64.6 - 64.8	38.19 - 39.46	4.54768	1.04705
Anthesis	Field 2015-2016	S8_91202265	91202265	8	8.03	70.11 - 70.31	91.01 - 91.4	4.54466	1.01264
Anthesis	Field 2015-2016	SYN3623	111193701	8	8.04	82.84 - 83.04	111.11 - 111.28	4.52945	1.04364
Anthesis	Field 2015-2016	AX-91098280	115299826	8	8.04	89.27 - 89.47	115.25 - 115.36	4.6236	1.06877
Anthesis	Field 2015-2016	S8_120255380	120255380	8	8.04	98.55 - 98.75	120.22 - 120.31	4.52718	1.05655
Anthesis	Field 2015-2016	SYN3437	120459721	8	8.04	98.95 - 99.48	120.42 - 120.67	5.16043	1.15213
Anthesis	Field 2015-2016	PZE-108068741	120768244	8	8.04	99.56 - 100.15	120.72 - 121	5.57214	1.1716
Anthesis	Field 2015-2016	AX-91100502	123272484	8	8.05	104.74 - 104.94	123.23 - 123.32	5.3442	1.14055
Anthesis	Field 2015-2016	AX-91100608	123504353	8	8.05	105.21 - 105.41	123.46 - 123.55	5.43282	1.16099
Anthesis	Field 2015-2016	AX-91769575	131171946	8	8.05	119.65 - 119.86	131.1 - 131.26	5.05696	1.20101
Anthesis	Field 2015-2016	AX-90625804	132046350	8	8.05	120.65 - 120.88	131.95 - 132.17	4.84787	1.07098
Anthesis	Field 2015-2016	AX-91103657	134243710	8	8.05	122.52 - 122.72	134.1 - 134.4	4.80612	1.06099
Anthesis	Field 2015-2016	S8_137758874	137758874	8	8.05	124.4 - 124.6	137.52 - 138.02	4.94356	1.16585
Anthesis	Field 2015-2016	AX-91105222	139960640	8	8.05	125.19 - 125.39	139.66 - 140.28	5.11121	1.12592
Anthesis	Field 2015-2016	AX-91110167	157319212	8	8.06	134.07 - 134.27	157.23 - 157.42	4.97558	1.24279
Anthesis	Field 2015-2016	AX-90620050	161789135	8	8.06	140.35 - 140.55	161.74 - 161.85	4.94329	1.10648
Anthesis	Field 2015-2016	AX-91775479	162226185	8	8.06	141.1 - 141.38	162.14 - 162.29	6.27358	1.247
Anthesis	Field 2015-2016	AX-91451275	162519150	8	8.06	141.74 - 141.96	162.47 - 162.57	5.17583	1.08934
Anthesis	Field 2015-2016	S9_128655743	128655743	9	9.05	79.96 - 80.16	128.43 - 128.89	5.05952	1.09064
Anthesis	Field 2015-2016	S10_146964624	146964624	10	10.07	128.18 - 128.38	146.94 - 146.99	4.54546	-1.12634
Silking	Field 2015	S1_216684777	216684777	1	1.07	168.2 - 168.4	216.61 - 216.76	4.90418	-1.20016
Silking	Field 2015	S1_228404330	228404330	1	1.08	185.54 - 185.74	228.34 - 228.47	4.93031	1.0625
Silking	Field 2015	AX-91496102	230470364	1	1.08	188.61 - 188.81	230.41 - 230.54	4.92988	1.15972
Silking	Field 2015	AX-91506528	287201949	1	1.11	241.12 - 241.32	287.15 - 287.26	5.48424	1.15
Silking	Field 2015	S1_295106682	295106682	1	1.11	256.12 - 256.32	295.06 - 295.17	4.51373	-1.03454
Silking	Field 2015	AX-91564037	56328187	3	3.04	58.72 - 58.93	55.57 - 57.27	4.8358	1.14003
Silking	Field 2015	AX-91848539	138766036	3	3.05	63.24 - 63.44	138.32 - 139.25	4.85525	1.08969
Silking	Field 2015	AX-90830550	141549279	3	3.05	63.74 - 64.04	140.91 - 143	5.01326	1.15668
Silking	Field 2015	AX-90833048	151339750	3	3.05	66.1 - 66.3	151.14 - 151.54	4.71812	1.11975
Silking	Field 2015	PZE-103093415	154562528	3	3.05	68.02 - 68.34	154.28 - 154.71	4.76191	1.10132
Silking	Field 2015	AX-91583310	158974594	3	3.05	72.13 - 72.34	158.88 - 159.08	8.59651	1.65385
Silking	Field 2015	S3_159801091	159801091	3	3.05	73.01 - 73.21	159.71 - 159.9	6.49885	1.17631
Silking	Field 2015	AX-90836105	163996809	3	3.05	78.19 - 78.39	163.93 - 164.08	5.33619	1.15653
Silking	Field 2015	S3_165452851	165452851	3	3.05	80.3 - 80.5	165.39 - 165.52	5.83217	1.1065
Silking	Field 2015	AX-90846668	201723987	3	3.07	134.62 - 134.97	201.6 - 201.87	4.69162	1.16703
Silking	Field 2015	AX-91623754	142650538	4	4.05	56.18 - 56.39	142.25 - 143.05	5.3788	1.18467
Silking	Field 2015	AX-90898769	164096485	4	4.06	73.85 - 74.05	164.04 - 164.17	4.65929	1.21565
Silking	Field 2015	AX-90902159	177124971	4	4.07	94.73 - 94.93	177.07 - 177.18	5.52566	1.23093
Silking	Field 2015	AX-90921753	4496861	5	5.01	16.33 - 16.57	4.48 - 4.54	5.75537	1.3165
Silking	Field 2015	AX-91448750	4578531	5	5.01	16.61 - 16.81	4.56 - 4.61	4.78843	1.14363
Silking	Field 2015	S5_4665429	4665429	5	5.01	16.92 - 17.12	4.65 - 4.7	5.09744	1.12979
Silking	Field 2015	AX-91423939	20909059	5	5.03	51.16 - 51.44	20.74 - 21.02	4.64867	1.18804
Silking	Field 2015	AX-91646038	22556840	5	5.03	52.73 - 52.97	22.44 - 22.73	5.06633	1.21717
Silking	Field 2015	AX-90628117	38413213	6	6.01	12.68 - 12.88	36.47 - 53.49	4.84159	1.11942
Silking	Field 2015	S6_93338437	93338437	6	6.02	27.52 - 27.72	93.28 - 93.4	4.50923	-1.03855
Silking	Field 2015	S6_111706945	111706945	6	6.04	54.14 - 54.34	111.61 - 111.82	5.081	-1.10403
Silking	Field 2015	S6_125346062	125346062	6	6.05	65.29 - 65.49	124.48 - 129.41	4.88034	1.05972
Silking	Field 2015	PZE-107080996	135891821	7	7.03	77.13 - 77.33	135.83 - 135.96	4.60804	-1.0847
Silking	Field 2015	AX-91737837	136148844	7	7.03	77.53 - 77.73	136.09 - 136.22	6.42574	1.25957
Silking	Field 2015	S7_142908617	142908617	7	7.03	83.93 - 84.13	142.72 - 143.12	4.68311	1.0453
Silking	Field 2015	S8_6512545	6512545	8	8.01	17.8 - 18	6.47 - 6.56	4.51004	1.02325
Silking	Field 2015	AX-91078519	38767703	8	8.03	64.59 - 64.79	38.15 - 39.42	4.57643	-1.15018
Silking	Field 2015	S8_64707341	64707341	8	8.03	65.7 - 65.9	64.02 - 65.33	4.78107	1.03678
Silking	Field 2015	AX-91085692	67975005	8	8.03	66.31 - 66.51	67.5 - 68.46	5.38892	1.1399
Silking	Field 2015	S8_120958622	120958622	8	8.04	99.97 - 100.17	120.92 - 121.01	4.56348	1.14971
Silking	Field 2015	SYN10628	122465125	8	8.04	103.09 - 103.29	122.43 - 122.52	4.54979	1.128
Silking	Field 2015	AX-91768124	122700074	8	8.04	103.56 - 103.76	122.66 - 122.75	4.75692	1.23838
Silking	Field 2015	AX-91769575	131171946	8	8.05	119.59 - 119.85	131.06 - 131.25	4.90563	1.24268
Silking	Field 2015	S8_151812166	151812166	8	8.06	130.17 - 130.37	151.61 - 152.02	5.00311	-1.18569
Silking	Field 2015	AX-90620050	161789135	8	8.06	140.27 - 140.55	161.7 - 161.85	5.43215	1.22487
Silking	Field 2015	AX-91775479	162226185	8	8.06	141.1 - 141.38	162.14 - 162.29	5.98469	1.29704
Silking	Field 2015	AX-91775538	162510528	8	8.06	141.74 - 141.96	162.47 - 162.57	5.40442	1.19386
Silking	Field 2015	AX-91383559	116406029	10	10.04	77.89 - 78.09	116.03 - 116.81	4.57811	-1.22429
Silking	Field 2015	AX-91834275	146969455	10	10.07	128.22 - 128.42	146.95 - 147	4.50557	-1.17203
Silking	Field 2016	S1_4446759	4446759	1	1.01	9.74 - 9.94	4.41 - 4.5	5.18529	1.4118
Silking	Field 2016	S1_275770463	275770463	1	1.1	224.91 - 225.11	275.67 - 275.88	5.23849	1.34354
Silking	Field 2016	S1_276537313	276537313	1	1.1	225.69 - 225.89	276.45 - 276.64	4.825	1.35487
Silking	Field 2016	AX-90611161	1548392	2	2	5.3 - 5.5	1.53 - 1.58	4.61095	-1.19348
Silking	Field 2016	AX-91510462	6776383	2	2.02	23.73 - 23.93	6.76 - 6.81	6.29075	-1.42808
Silking	Field 2016	S2_9982274	9982274	2	2.02	34.51 - 34.71	9.95 - 10.02	4.70163	-1.17168
Silking	Field 2016	PZE-102167180	211498614	2	2.08	166.54 - 166.74	211.39 - 211.62	4.75591	1.30188
Silking	Field 2016	AX-91581634	149790500	3	3.05	65.41 - 65.61	149.53 - 150.06	6.37636	1.35732
Silking	Field 2016	S3_154565994	154565994	3	3.05	68.14 - 68.34	154.44 - 154.71	4.83127	1.19026
Silking	Field 2016	AX-91583310	158974594	3	3.05	71.97 - 72.34	158.73 - 159.08	12.0155	2.10687
Silking	Field 2016	AX-91848799	159515274	3	3.05	72.57 - 72.95	159.3 - 159.66	5.38371	1.40643
Silking	Field 2016	S3_159801091	159801091	3	3.05	73.01 - 73.21	159.71 - 159.9	6.42358	1.27257
Silking	Field 2016	AX-91623754	142650538	4	4.05	56.18 - 56.38	142.25 - 143.04	4.62776	1.19336
Silking	Field 2016	S4_151748901	151748901	4	4.06	60.25 - 60.45	151.61 - 151.9	4.75486	-1.29173
Silking	Field 2016	AX-90921753	4496861	5	5.01	16.33 - 16.53	4.48 - 4.53	5.49541	1.39811
Silking	Field 2016	AX-91448750	4578531	5	5.01	16.61 - 16.81	4.56 - 4.61	4.56334	1.21041
Silking	Field 2016	AX-90971734	195441565	5	5.06	129.15 - 129.4	195.38 - 195.55	5.19526	-1.21115
Silking	Field 2016	AX-90986919	38414440	6	6.01	12.68 - 12.88	36.47 - 53.49	4.86137	1.21743
Silking	Field 2016	AX-91032512	40298709	7	7.02	38.17 - 38.37	34.79 - 43.19	4.94182	-1.11669
Silking	Field 2016	AX-91045131	89158193	7	7.02	39.66 - 39.86	88.25 - 90.08	4.74882	-1.1564
Silking	Field 2016	S7_106685130	106685130	7	7.02	43.64 - 43.84	106.46 - 106.93	4.93871	-1.10826
Silking	Field 2016	AX-91744205	171556516	7	7.05	126.55 - 126.95	171.51 - 171.61	6.76874	-1.46635
Silking	Field 2016	AX-91410493	171631546	7	7.05	126.95 - 127.32	171.61 - 171.7	4.99436	-1.20614
Silking	Field 2016	S8_6508127	6508127	8	8.01	17.8 - 18	6.47 - 6.56	4.5444	1.13705
Silking	Field 2016	S8_14594361	14594361	8	8.02	37.72 - 37.92	14.55 - 14.64	4.56354	-1.11015
Silking	Field 2016	SYN31342	25128932	8	8.03	59.77 - 59.97	25.05 - 25.22	4.54509	1.16416
Silking	Field 2016	PZE-108026793	26098680	8	8.03	60.75 - 60.96	25.99 - 26.22	4.9925	1.35206
Silking	Field 2016	S8_110242579	110242579	8	8.04	81.81 - 82.01	110.15 - 110.34	4.7867	1.19769
Silking	Field 2016	AX-91098280	115299826	8	8.04	89.27 - 89.58	115.25 - 115.42	4.55909	1.21933
Silking	Field 2016	SYN3437	120459721	8	8.04	98.95 - 99.23	120.42 - 120.55	4.95709	1.2997
Silking	Field 2016	AX-91767787	120616686	8	8.04	99.26 - 99.48	120.57 - 120.67	4.69682	1.25497
Silking	Field 2016	PZE-108068741	120768244	8	8.04	99.56 - 99.8	120.72 - 120.83	5.61888	1.35568
Silking	Field 2016	AX-91100480	123104112	8	8.05	104.35 - 104.59	123.04 - 123.15	4.64791	1.24194
Silking	Field 2016	AX-91100502	123272484	8	8.05	104.74 - 104.94	123.23 - 123.32	5.65528	1.35585
Silking	Field 2016	AX-91100608	123504353	8	8.05	105.21 - 105.41	123.46 - 123.55	5.84226	1.39202
Silking	Field 2016	AX-91769575	131171946	8	8.05	119.65 - 120.06	131.1 - 131.43	5.33321	1.42566
Silking	Field 2016	AX-91103019	132061020	8	8.05	120.57 - 121.22	131.87 - 132.52	6.12023	1.24204
Silking	Field 2016	AX-91103334	133275238	8	8.05	121.79 - 121.99	133.16 - 133.41	5.07051	1.12843
Silking	Field 2016	AX-91103657	134243710	8	8.05	122.52 - 122.72	134.1 - 134.4	4.71108	1.20989
Silking	Field 2016	S8_137758874	137758874	8	8.05	124.4 - 124.6	137.52 - 138.02	4.59467	1.28547
Silking	Field 2016	AX-91775479	162226185	8	8.06	141.16 - 141.44	162.17 - 162.32	6.70061	1.4882
Silking	Field 2016	AX-91451275	162519150	8	8.06	141.64 - 142	162.42 - 162.59	5.49036	1.29731
Silking	Field 2016	S10_146964624	146964624	10	10.07	128.18 - 128.38	146.94 - 146.99	4.88001	-1.3518
Silking	Field 2015-2016	S1_4446759	4446759	1	1.01	9.74 - 9.94	4.41 - 4.5	4.64339	1.22379
Silking	Field 2015-2016	S1_275770463	275770463	1	1.1	224.91 - 225.11	275.67 - 275.88	4.87616	1.1968
Silking	Field 2015-2016	AX-91510462	6776383	2	2.02	23.73 - 23.93	6.76 - 6.81	4.52536	-1.1141
Silking	Field 2015-2016	PZE-102021400	9973084	2	2.02	34.48 - 34.71	9.94 - 10.02	4.56668	-1.06475
Silking	Field 2015-2016	PZE-102167180	211498614	2	2.08	166.54 - 166.74	211.39 - 211.62	4.58266	1.19315
Silking	Field 2015-2016	AX-90830550	141549279	3	3.05	63.74 - 64.11	140.91 - 143.49	4.84797	1.13154
Silking	Field 2015-2016	AX-91581634	149790500	3	3.05	65.41 - 65.61	149.53 - 150.06	6.08415	1.22182
Silking	Field 2015-2016	S3_154565994	154565994	3	3.05	68.14 - 68.34	154.44 - 154.71	5.19982	1.14016
Silking	Field 2015-2016	AX-91583310	158974594	3	3.05	71.97 - 72.34	158.73 - 159.08	11.9431	1.95055
Silking	Field 2015-2016	AX-91848799	159515274	3	3.05	72.57 - 72.95	159.3 - 159.66	5.28816	1.29276
Silking	Field 2015-2016	S3_159801091	159801091	3	3.05	73.01 - 73.21	159.71 - 159.9	6.81519	1.19545
Silking	Field 2015-2016	AX-91584129	163700269	3	3.05	77.77 - 77.97	163.63 - 163.78	4.53232	1.16683
Silking	Field 2015-2016	AX-90846668	201723987	3	3.07	134.62 - 134.97	201.6 - 201.87	4.61514	1.16602
Silking	Field 2015-2016	AX-91623754	142650538	4	4.05	56.18 - 56.38	142.25 - 143.04	4.83743	1.12736
Silking	Field 2015-2016	AX-91851677	165971204	4	4.06	76.58 - 76.78	165.91 - 166.04	4.64193	1.13989
Silking	Field 2015-2016	AX-90921753	4496861	5	5.01	16.33 - 16.53	4.48 - 4.53	6.14974	1.37169
Silking	Field 2015-2016	AX-91448750	4578531	5	5.01	16.61 - 16.81	4.56 - 4.61	4.893	1.16262
Silking	Field 2015-2016	S5_4665429	4665429	5	5.01	16.92 - 17.12	4.65 - 4.7	4.81328	1.10074
Silking	Field 2015-2016	AX-90971734	195441565	5	5.06	129.15 - 129.4	195.38 - 195.55	4.55517	-1.03872
Silking	Field 2015-2016	AX-90986919	38414440	6	6.01	12.68 - 12.88	36.47 - 53.49	5.0079	1.14206
Silking	Field 2015-2016	AX-91737837	136148844	7	7.03	77.53 - 77.73	136.09 - 136.22	5.1461	1.13183
Silking	Field 2015-2016	AX-91744205	171556516	7	7.05	126.55 - 126.91	171.51 - 171.6	5.8568	-1.25138
Silking	Field 2015-2016	S7_171631639	171631639	7	7.05	126.95 - 127.32	171.61 - 171.7	4.62494	-1.06861
Silking	Field 2015-2016	S8_6512545	6512545	8	8.01	17.8 - 18	6.47 - 6.56	5.05659	1.10674
Silking	Field 2015-2016	PZE-108026793	26098680	8	8.03	60.76 - 60.96	26 - 26.22	5.02217	1.25448
Silking	Field 2015-2016	SYN3623	111193701	8	8.04	82.84 - 83.04	111.11 - 111.28	4.67879	1.1344
Silking	Field 2015-2016	SYN3437	120459721	8	8.04	98.95 - 99.23	120.42 - 120.55	4.81762	1.17886
Silking	Field 2015-2016	PZE-108068741	120768244	8	8.04	99.58 - 99.8	120.73 - 120.83	5.55966	1.24366
Silking	Field 2015-2016	AX-91100502	123272484	8	8.05	104.74 - 104.94	123.23 - 123.32	5.52649	1.23795
Silking	Field 2015-2016	AX-91100608	123504353	8	8.05	105.21 - 105.41	123.46 - 123.55	5.59183	1.25748
Silking	Field 2015-2016	AX-91769575	131171946	8	8.05	119.65 - 119.86	131.1 - 131.26	5.36427	1.32386
Silking	Field 2015-2016	AX-90625804	132046350	8	8.05	120.59 - 121.18	131.89 - 132.48	5.25091	1.18634
Silking	Field 2015-2016	AX-91103334	133275238	8	8.05	121.79 - 121.99	133.16 - 133.41	4.80901	1.00596
Silking	Field 2015-2016	S8_137758874	137758874	8	8.05	124.4 - 124.6	137.52 - 138.02	4.58263	1.1961
Silking	Field 2015-2016	AX-91775479	162226185	8	8.06	141.1 - 141.44	162.14 - 162.32	7.28471	1.43851
Silking	Field 2015-2016	AX-91451275	162519150	8	8.06	141.62 - 142	162.41 - 162.59	6.34183	1.29584
Silking	Field 2015-2016	S10_146465767	146465767	10	10.07	126.54 - 126.74	146.45 - 146.5	4.77932	-1.13871
Silking	Field 2015-2016	S10_146964624	146964624	10	10.07	128.18 - 128.38	146.94 - 146.99	4.80321	-1.23677
Leaf Number	Field 2015	S1_287984277	287984277	1	1.11	242.55 - 242.75	287.93 - 288.04	4.91433	0.408011
Leaf Number	Field 2015	S1_288398908	288398908	1	1.11	243.33 - 243.53	288.35 - 288.46	5.15481	0.455212
Leaf Number	Field 2015	AX-90732706	9550769	2	2.02	33.1 - 33.43	9.52 - 9.63	5.71038	-0.414609
Leaf Number	Field 2015	S2_52315913	52315913	2	2.04	85.73 - 85.93	52.1 - 52.55	4.84517	-0.406187
Leaf Number	Field 2015	S2_54284138	54284138	2	2.04	86.59 - 86.79	54.06 - 54.51	4.78524	-0.419908
Leaf Number	Field 2015	AX-91423641	225320044	2	2.09	187.25 - 187.53	225.27 - 225.42	5.68901	0.429302
Leaf Number	Field 2015	PZE-103012466	6649723	3	3.02	25.36 - 25.56	6.63 - 6.68	5.05879	-0.401265
Leaf Number	Field 2015	SYN25554	158901160	3	3.05	71.97 - 72.34	158.73 - 159.08	7.80107	0.504189
Leaf Number	Field 2015	AX-91401925	159743228	3	3.05	72.75 - 73.21	159.47 - 159.9	6.32362	0.428425
Leaf Number	Field 2015	PZE-103100449	160755002	3	3.05	74.09 - 74.29	160.68 - 160.85	5.31086	0.414014
Leaf Number	Field 2015	S3_165452851	165452851	3	3.05	80.3 - 80.5	165.39 - 165.52	5.57151	0.379661
Leaf Number	Field 2015	AX-90848633	208411923	3	3.08	143.84 - 144.05	208.35 - 208.49	5.69868	-0.424612
Leaf Number	Field 2015	S3_223987641	223987641	3	3.09	171.44 - 171.64	223.95 - 224.04	4.80852	0.372604
Leaf Number	Field 2015	S3_224487223	224487223	3	3.09	172.46 - 172.66	224.45 - 224.54	5.15885	0.392057
Leaf Number	Field 2015	S4_32251589	32251589	4	4.05	48.74 - 48.94	31.93 - 32.58	4.55747	-0.375889
Leaf Number	Field 2015	PZE-104041767	57240619	4	4.05	52.8 - 53.01	50.11 - 62.85	4.93722	-0.396664
Leaf Number	Field 2015	AX-91628865	171545826	4	4.07	85.27 - 85.47	171.49 - 171.62	4.70455	0.382761
Leaf Number	Field 2015	S4_178587713	178587713	4	4.07	97.25 - 97.45	178.54 - 178.65	4.55464	0.370375
Leaf Number	Field 2015	AX-90908137	198541794	4	4.08	114.05 - 114.27	197.51 - 199.65	4.73328	0.389314
Leaf Number	Field 2015	AX-90616273	17861628	5	5.03	47.55 - 47.75	17.8 - 17.94	4.52425	-0.38005
Leaf Number	Field 2015	AX-91680232	208681896	5	5.07	163.43 - 163.63	208.66 - 208.71	4.56322	0.348238
Leaf Number	Field 2015	AX-90582823	209689115	5	5.07	167.52 - 167.72	209.67 - 209.72	4.50605	0.350512
Leaf Number	Field 2015	AX-90628117	38413213	6	6.01	12.68 - 12.88	36.47 - 53.49	4.94829	0.390355
Leaf Number	Field 2015	S7_121179770	121179770	7	7.02	50.33 - 50.53	121.1 - 121.27	6.79765	-0.419706
Leaf Number	Field 2015	AX-91737837	136148844	7	7.03	77.53 - 77.73	136.09 - 136.22	4.53156	0.362216
Leaf Number	Field 2015	AX-91067615	173033631	7	7.05	132.66 - 132.86	173.01 - 173.06	4.59454	0.367493
Leaf Number	Field 2015	S8_3486756	3486756	8	8.01	9.94 - 10.14	3.46 - 3.53	4.72736	-0.388211
Leaf Number	Field 2015	AX-91759467	76312117	8	8.03	67.54 - 67.74	75.25 - 77.37	4.82979	0.401254
Leaf Number	Field 2015	AX-91088688	79419343	8	8.03	67.83 - 68.11	78.34 - 81.53	5.10971	0.412905
Leaf Number	Field 2015	AX-91102760	131170407	8	8.05	119.59 - 119.86	131.06 - 131.26	4.90941	0.423302
Leaf Number	Field 2015	PZE-108076344	131695077	8	8.05	120.27 - 120.57	131.61 - 131.88	4.86267	0.387132
Leaf Number	Field 2015	AX-90625804	132046350	8	8.05	120.66 - 120.86	131.96 - 132.15	5.47903	0.419126
Leaf Number	Field 2015	AX-91104540	137467258	8	8.05	124.28 - 124.51	137.24 - 137.79	4.57247	0.374306
Leaf Number	Field 2015	S9_128723557	128723557	9	9.05	79.98 - 80.18	128.49 - 128.95	4.7064	0.397135
Leaf Number	Field 2016	AX-90642704	92343813	1	1.05	101.92 - 102.12	92.25 - 92.44	4.59796	0.323386
Leaf Number	Field 2016	PZE-101094951	92871751	1	1.05	102.5 - 102.7	92.78 - 92.97	6.21196	-0.383027
Leaf Number	Field 2016	AX-90690374	154524544	1	1.05	117.49 - 117.76	154.3 - 154.88	4.80274	0.301429
Leaf Number	Field 2016	AX-90691012	156991369	1	1.05	118.52 - 118.98	156.36 - 157.18	4.89297	0.306517
Leaf Number	Field 2016	S2_52315913	52315913	2	2.04	85.73 - 85.93	52.1 - 52.55	4.7744	-0.345002
Leaf Number	Field 2016	AX-90611190	234407883	2	2.09	205.52 - 205.72	234.37 - 234.46	4.85283	-0.30959
Leaf Number	Field 2016	SYN25544	158895386	3	3.05	71.97 - 72.34	158.73 - 159.08	5.90651	0.356587
Leaf Number	Field 2016	AX-90835045	159415239	3	3.05	72.57 - 72.95	159.3 - 159.66	5.33942	0.380458
Leaf Number	Field 2016	S3_159801091	159801091	3	3.05	73.01 - 73.21	159.71 - 159.9	4.72879	0.289798
Leaf Number	Field 2016	S3_223987641	223987641	3	3.09	171.44 - 171.64	223.95 - 224.04	4.57421	0.303934
Leaf Number	Field 2016	AX-91625860	154027939	4	4.06	61.98 - 62.3	153.91 - 154.29	4.54258	0.326454
Leaf Number	Field 2016	S4_155767466	155767466	4	4.06	63.55 - 63.75	155.67 - 155.88	4.74438	-0.307016
Leaf Number	Field 2016	S4_157504636	157504636	4	4.06	65.33 - 65.53	157.41 - 157.6	4.74678	0.336219
Leaf Number	Field 2016	S5_7112839	7112839	5	5.01	24.71 - 24.91	7.08 - 7.15	4.74174	-0.287076
Leaf Number	Field 2016	AX-91645105	17688741	5	5.03	46.85 - 47.51	17.32 - 17.76	5.64566	-0.36922
Leaf Number	Field 2016	AX-90616273	17861628	5	5.03	47.55 - 47.75	17.8 - 17.94	6.60815	-0.393978
Leaf Number	Field 2016	S5_80804587	80804587	5	5.03	75.59 - 75.79	80.4 - 81.21	4.5312	-0.314155
Leaf Number	Field 2016	AX-91410184	87412104	6	6.02	20.61 - 20.82	87.33 - 87.51	4.61215	-0.305002
Leaf Number	Field 2016	AX-91019246	159011603	6	6.06	91.41 - 91.61	158.98 - 159.05	4.84726	0.304316
Leaf Number	Field 2016	AX-91019297	159149656	6	6.06	91.84 - 92.04	159.12 - 159.19	4.94638	-0.301559
Leaf Number	Field 2016	S6_160332595	160332595	6	6.06	95.61 - 95.81	160.3 - 160.36	4.57322	-0.288195
Leaf Number	Field 2016	AX-91024451	8704908	7	7.01	26.44 - 26.66	8.65 - 8.77	4.51349	0.307711
Leaf Number	Field 2016	S7_121179770	121179770	7	7.02	50.33 - 50.53	121.1 - 121.27	5.02848	-0.300286
Leaf Number	Field 2016	S7_127971252	127971252	7	7.02	61.89 - 62.09	127.92 - 128.03	4.57052	-0.298186
Leaf Number	Field 2016	AX-91432504	36688272	8	8.03	64.26 - 64.46	36.03 - 37.34	4.50527	0.324005
Leaf Number	Field 2016	AX-91088550	78857772	8	8.03	67.78 - 67.98	77.8 - 79.98	4.62278	0.291653
Leaf Number	Field 2016	AX-91100502	123272484	8	8.05	104.74 - 104.94	123.23 - 123.32	4.5012	0.3195
Leaf Number	Field 2016	AX-91100620	123504889	8	8.05	105.21 - 105.41	123.46 - 123.55	5.29608	0.351913
Leaf Number	Field 2016	AX-90625804	132046350	8	8.05	120.65 - 120.86	131.95 - 132.15	5.1728	0.342809
Leaf Number	Field 2016	S9_30751444	30751444	9	9.03	57.55 - 57.75	29.15 - 44.46	5.37551	0.389592
Leaf Number	Field 2015-2016	PZE-101094951	92871751	1	1.05	102.5 - 102.7	92.78 - 92.97	6.13777	-0.37868
Leaf Number	Field 2015-2016	AX-90690374	154524544	1	1.05	117.49 - 117.69	154.31 - 154.73	4.6249	0.290407
Leaf Number	Field 2015-2016	AX-90691012	156991369	1	1.05	118.5 - 118.98	156.31 - 157.18	5.14561	0.310535
Leaf Number	Field 2015-2016	S1_288398908	288398908	1	1.11	243.33 - 243.53	288.35 - 288.46	4.64673	0.363327
Leaf Number	Field 2015-2016	AX-90732706	9550769	2	2.02	33.1 - 33.3	9.52 - 9.59	4.68907	-0.309464
Leaf Number	Field 2015-2016	S2_52315913	52315913	2	2.04	85.73 - 85.93	52.1 - 52.55	5.37196	-0.366564
Leaf Number	Field 2015-2016	PZE-103012466	6649723	3	3.02	25.36 - 25.56	6.63 - 6.68	4.52225	-0.315831
Leaf Number	Field 2015-2016	AX-91344077	154017140	3	3.05	67.73 - 67.98	153.88 - 154.23	4.62567	0.291606
Leaf Number	Field 2015-2016	AX-90604062	158899640	3	3.05	71.97 - 72.34	158.73 - 159.08	7.02965	0.390236
Leaf Number	Field 2015-2016	AX-91583461	159747505	3	3.05	72.57 - 73.21	159.3 - 159.9	5.47135	0.315686
Leaf Number	Field 2015-2016	S3_165452851	165452851	3	3.05	80.3 - 80.5	165.39 - 165.52	4.51508	0.278483
Leaf Number	Field 2015-2016	AX-91448332	208414489	3	3.08	143.84 - 144.05	208.35 - 208.49	4.8841	-0.325135
Leaf Number	Field 2015-2016	S3_223987641	223987641	3	3.09	171.44 - 171.64	223.95 - 224.04	5.15227	0.323479
Leaf Number	Field 2015-2016	AX-90854825	230017348	3	3.09	183.62 - 183.82	229.97 - 230.08	4.68008	0.304244
Leaf Number	Field 2015-2016	S4_178587713	178587713	4	4.07	97.25 - 97.45	178.54 - 178.65	5.19093	0.333251
Leaf Number	Field 2015-2016	S5_7112839	7112839	5	5.01	24.71 - 24.91	7.08 - 7.15	4.938	-0.289545
Leaf Number	Field 2015-2016	AX-91645105	17688741	5	5.03	47.12 - 47.51	17.5 - 17.76	5.50282	-0.36129
Leaf Number	Field 2015-2016	AX-90616273	17861628	5	5.03	47.55 - 47.75	17.8 - 17.94	6.62324	-0.391867
Leaf Number	Field 2015-2016	AX-90628117	38413213	6	6.01	12.55 - 12.88	35.3 - 53.49	4.84435	0.323355
Leaf Number	Field 2015-2016	AX-91019246	159011603	6	6.06	91.41 - 91.61	158.98 - 159.05	4.65344	0.296426
Leaf Number	Field 2015-2016	AX-91019297	159149656	6	6.06	91.84 - 92.04	159.12 - 159.19	5.06446	-0.30321
Leaf Number	Field 2015-2016	S7_121179770	121179770	7	7.02	50.33 - 50.53	121.1 - 121.27	6.3134	-0.336099
Leaf Number	Field 2015-2016	S7_127971252	127971252	7	7.02	61.89 - 62.09	127.92 - 128.03	4.98448	-0.310719
Leaf Number	Field 2015-2016	S8_6512545	6512545	8	8.01	17.8 - 18	6.47 - 6.56	4.54111	0.298766
Leaf Number	Field 2015-2016	AX-91075010	24115333	8	8.03	58.5 - 58.7	24.05 - 24.2	4.54983	0.303502
Leaf Number	Field 2015-2016	AX-90636106	72977766	8	8.03	67.21 - 67.41	72.23 - 73.88	4.63564	0.320482
Leaf Number	Field 2015-2016	AX-91759467	76312117	8	8.03	67.54 - 67.74	75.25 - 77.37	4.65606	0.32952
Leaf Number	Field 2015-2016	AX-91100620	123504889	8	8.05	105.21 - 105.41	123.46 - 123.55	4.58753	0.323572
Leaf Number	Field 2015-2016	S8_131176643	131176643	8	8.05	119.66 - 119.86	131.11 - 131.26	4.55904	0.341399
Leaf Number	Field 2015-2016	PZE-108076344	131695077	8	8.05	120.28 - 120.48	131.62 - 131.79	4.50864	0.311567
Leaf Number	Field 2015-2016	AX-90625804	132046350	8	8.05	120.65 - 120.86	131.95 - 132.15	5.67377	0.357707
Leaf Number	Field 2015-2016	S8_132675226	132675226	8	8.05	121.27 - 121.47	132.58 - 132.8	4.69239	0.315033

## Sheet: ZCN12 LOD<4.5
Trait	Experiment	SNP Name	SNP Position	Chr	Bin	Region (Mbp)	Region (cM)	-log10(P)	Allelic effect
ZCN12 leaf 7	Platform 2015	AX-91457620	22437777	1	1.02	51,61 - 51,81	22,39 - 22,5	4.11238	0.946992
ZCN12 leaf 7	Platform 2014	AX-90661124	40807815	1	1.03	67,32 - 67,54	40,54 - 41,05	4.0907	1.08925
ZCN12 leaf 7	Platform 2015	AX-90690482	154952807	1	1.05	117,7 - 117,9	154,75 - 155,16	4.20803	-0.934185
ZCN12 leaf 7	Platform 2014	AX-91486130	175969283	1	1.06	131,93 - 132,13	175,87 - 176,08	4.10459	-1.30864
ZCN12 leaf 7	Platform 2014	AX-90634727	13279352	2	2.02	44,82 - 45,02	13,25 - 13,32	4.06557	1.01657
ZCN12 leaf 7	Platform 2014	S3_6523526	6523526	3	3.02	24,88 - 25,08	6,5 - 6,55	4.33494	-1.08816
ZCN12 leaf 7	Platform 2014	S3_149552538	149552538	3	3.05	65,32 - 65,52	149,28 - 149,82	4.1742	-1.02081
ZCN12 leaf 7	Platform 2014	S3_153771151	153771151	3	3.05	67,56 - 67,86	153,63 - 154,07	4.33086	-1.05432
ZCN12 leaf 7	Platform 2015	AX-91583461	159747505	3	3.05	72,96 - 73,16	159,66 - 159,85	4.27692	-0.961567
ZCN12 leaf 7	Platform 2014	S3_164525198	164525198	3	3.05	78,94 - 79,14	164,47 - 164,6	4.46484	-1.12013
ZCN12 leaf 7	Platform 2014	AX-91584358	165058468	3	3.05	79,71 - 79,91	165 - 165,13	4.00427	-1.16208
ZCN12 leaf 7	Platform 2014	S3_165613608	165613608	3	3.05	80,54 - 80,74	165,55 - 165,68	4.48623	-1.24137
ZCN12 leaf 7	Platform 2014	AX-90836975	167479432	3	3.05	83,57 - 83,78	167,43 - 167,55	4.11906	-1.12854
ZCN12 leaf 7	Platform 2014	S3_170127073	170127073	3	3.06	88,28 - 88,48	170,08 - 170,19	4.29246	-1.06262
ZCN12 leaf 7	Platform 2014	AX-90837755	170467207	3	3.06	88,89 - 89,11	170,41 - 170,53	4.49322	-1.22916
ZCN12 leaf 7	Platform 2014	S3_172135791	172135791	3	3.06	92,08 - 92,28	172,09 - 172,2	4.17439	-1.17373
ZCN12 leaf 7	Platform 2014	AX-91216085	175693820	3	3.06	99,13 - 99,33	175,65 - 175,74	4.29807	-1.09003
ZCN12 leaf 7	Platform 2014	S3_175974119	175974119	3	3.06	99,7 - 99,92	175,93 - 176,03	4.15603	-1.07879
ZCN12 leaf 7	Platform 2014	AX-91586536	176676773	3	3.06	101,13 - 101,33	176,64 - 176,73	4.0356	-1.07643
ZCN12 leaf 7	Platform 2015	S3_220682698	220682698	3	3.09	164,81 - 165,01	220,63 - 220,74	4.02463	-0.930282
ZCN12 leaf 7	Platform 2015	AX-91197360	5390264	4	4.02	15,28 - 15,48	5,36 - 5,43	4.07478	-0.886437
ZCN12 leaf 7	Platform 2015	S4_6066204	6066204	4	4.02	17,05 - 17,25	6,04 - 6,11	4.05163	-0.919215
ZCN12 leaf 7	Platform 2014	AX-90859625	15075483	4	4.03	36,27 - 36,47	15,02 - 15,15	4.06619	1.08905
ZCN12 leaf 7	Platform 2015	AX-90860313	17491394	4	4.03	39,76 - 39,97	17,42 - 17,58	4.47125	-0.953586
ZCN12 leaf 7	Platform 2015	AX-91347713	146289415	4	4.05	57,35 - 57,55	146,04 - 146,54	4.37497	-0.99905
ZCN12 leaf 7	Platform 2015	AX-90894266	146969898	4	4.05	57,63 - 57,83	146,74 - 147,21	4.39359	-1.01973
ZCN12 leaf 7	Platform 2015	AX-90623050	153406900	4	4.06	61,47 - 61,67	153,29 - 153,54	4.49128	-1.0148
ZCN12 leaf 7	Platform 2014	S4_154420467	154420467	4	4.06	62,31 - 62,51	154,31 - 154,54	4.15948	1.21215
ZCN12 leaf 7	Platform 2014	AX-91449526	156517633	4	4.06	64,29 - 64,49	156,43 - 156,62	4.38326	-1.16744
ZCN12 leaf 7	Platform 2015	S4_163641017	163641017	4	4.06	73,19 - 73,39	163,57 - 163,72	4.10987	-0.970671
ZCN12 leaf 7	Platform 2014	AX-91453400	177432538	4	4.07	95,27 - 95,47	177,38 - 177,49	4.03183	-1.21105
ZCN12 leaf 7	Platform 2015	AX-91637263	216972225	4	4.09	115,11 - 115,31	213,84 - 220,46	4.05812	-0.882248
ZCN12 leaf 7	Platform 2014	AX-91509431	218998070	4	4.09	115,14 - 115,35	214,53 - 220,92	4.34782	1.1478
ZCN12 leaf 7	Platform 2014	S4_223520786	223520786	4	4.09	116,02 - 116,22	223,34 - 223,7	4.11484	1.06525
ZCN12 leaf 7	Platform 2015	S5_756534	756534	5	5	2,72 - 2,92	0,74 - 0,79	4.07024	0.933455
ZCN12 leaf 7	Platform 2014	AX-91642370	2317413	5	5	8,49 - 8,69	2,3 - 2,35	4.25063	-1.16209
ZCN12 leaf 7	Platform 2014	AX-91642882	5107220	5	5.01	18,43 - 18,63	5,09 - 5,14	4.01788	-1.17017
ZCN12 leaf 7	Platform 2015	AX-90923118	9474943	5	5.02	30,86 - 31,06	9,43 - 9,52	4.13462	-0.948781
ZCN12 leaf 7	Platform 2014	S5_28110776	28110776	5	5.03	55,75 - 55,95	27,82 - 28,43	4.14181	1.09516
ZCN12 leaf 7	Platform 2014	PZA00547.8	93579342	5	5.04	78,43 - 78,63	93,09 - 94,1	4.21576	1.09492
ZCN12 leaf 7	Platform 2015	AX-91669093	147481772	5	5.04	81,44 - 81,64	146,94 - 148,04	4.04646	-0.909203
ZCN12 leaf 7	Platform 2015	S5_182134181	182134181	5	5.05	112,77 - 112,97	182,04 - 182,23	4.22325	-0.999283
ZCN12 leaf 7	Platform 2014	S6_138360925	138360925	6	6.05	66,76 - 66,96	137,58 - 139,15	4.16656	1.04409
ZCN12 leaf 7	Platform 2015	S6_147725667	147725667	6	6.05	68,69 - 68,9	147,53 - 147,91	4.32916	0.961366
ZCN12 leaf 7	Platform 2014	AX-90625853	8929292	7	7.01	26,89 - 27,09	8,88 - 8,99	4.13617	-1.03898
ZCN12 leaf 7	Platform 2014	AX-91053949	123598635	7	7.02	53,74 - 53,94	123,54 - 123,67	4.12143	-1.03724
ZCN12 leaf 7	Platform 2014	AX-91072276	13135449	8	8.02	34,4 - 34,6	13,1 - 13,19	4.02676	1.02526
ZCN12 leaf 7	Platform 2014	AX-91075485	26163501	8	8.03	60,81 - 61,01	26,06 - 26,28	4.01593	-1.1727
ZCN12 leaf 7	Platform 2014	AX-91751510	34194421	8	8.03	63,9 - 64,1	33,5 - 34,91	4.17847	-1.16377
ZCN12 leaf 7	Platform 2014	AX-91758886	73169833	8	8.03	67,23 - 67,51	72,39 - 74,87	4.20759	-1.27998
ZCN12 leaf 7	Platform 2014	AX-91450897	137316742	8	8.05	124,1 - 124,45	136,84 - 137,64	4.40933	-1.27339
ZCN12 leaf 7	Platform 2014	AX-91105040	139290930	8	8.05	124,97 - 125,17	139 - 139,6	4.02504	-1.12297
ZCN12 leaf 7	Platform 2014	AX-91392404	161840356	8	8.06	140,44 - 140,71	161,79 - 161,94	4.47058	-1.2956
ZCN12 leaf 7	Platform 2014	AX-91202166	162254594	8	8.06	141,16 - 141,44	162,17 - 162,32	4.27682	-1.19968
ZCN12 leaf 7	Platform 2014	AX-91775498	162461122	8	8.06	141,64 - 141,96	162,42 - 162,57	4.4571	-1.20961
ZCN12 leaf 7	Platform 2015	AX-91114655	172949902	8	8.08	172,86 - 173,06	172,92 - 172,99	4.41268	-1.0104
ZCN12 leaf 7	Platform 2014	S9_13148694	13148694	9	9.02	33,94 - 34,14	13,12 - 13,19	4.42707	-1.19344
ZCN12 leaf 7	Platform 2014	S9_15363920	15363920	9	9.02	40,02 - 40,22	15,33 - 15,4	4.06474	-1.16068
ZCN12 leaf 7	Platform 2015	AX-91121088	20598297	9	9.02	51,07 - 51,48	20,41 - 20,67	4.13685	-0.906283
ZCN12 leaf 7	Platform 2015	AX-91141585	100442432	9	9.03	61,23 - 61,44	100,19 - 100,73	4.05646	-0.912747
ZCN12 leaf 7	Platform 2014	S9_137072442	137072442	9	9.06	87,19 - 87,39	137 - 137,15	4.3866	-1.23045
ZCN12 leaf 7	Platform 2015	S9_151791139	151791139	9	9.07	121,53 - 121,73	151,77 - 151,82	4.18945	-0.932894
ZCN12 leaf 7	Platform 2015	S10_84231391	84231391	10	10.03	59,46 - 59,66	84,17 - 84,3	4.19605	-0.94068
