# Supplementary material for: Maize adaptation across temperate climates was obtained via expression of two florigen genes
Source: PLoS Genet. 2020 Jul 16;16(7):e1008882. doi: 10.1371/journal.pgen.1008882 (PMC7386623; doi:10.1371/journal.pgen.1008882)
Supplement: S3 Table — 346 main regions containing overlapping individual QTLs were identified from S2 Table and defined as ‘meta-QTLs’. Each meta-QTL is defined by its Bin, start position in Mbp, end position in Mbp. (XLSX) [file pgen.1008882.s015.xlsx]

## Sheet: QTLs_all_signf
				Anthesis					Total number of leaves					Silking					ZCN12		ZCN7	ZCN8
				Field			Platform		Field			Platform		Field			Platform		7		7	4	7
QTL	Chr-Bin	Start (Mbp)	End (Mbp)	15	16	15 -16	14	15	15	16	15 -16	14	15	15	16	15 -16	14	15	14	15	14	14	14	15
1_1.92-2.02	1	1.92	2.02					V				V										V
1.01_4.41-4.5	1.01	4.41	4.5		V	V									V	V
1.01_7.96-8.05	1.01	7.96	8.05										V
1.01_8.41-8.5	1.01	8.41	8.5									V	V					V
1.01_9.13-9.22	1.01	9.13	9.22																				V
1.02_22.39-22.5	1.02	22.39	22.5																	V
1.03_30.58-30.81	1.03	30.58	30.81					V
1.03_31.72-32.13	1.03	31.72	32.13				V
1.03_40.54-41.05	1.03	40.54	41.05																V
1.03_44.89-46.37	1.03	44.89	46.37														V	V
1.05_92.25-92.97	1.05	92.25	92.97							V	V	V	V
1.05_95.56-95.77	1.05	95.56	95.77														V
1.05_96.97-97.21	1.05	96.97	97.21									V
1.05_98.32-98.61	1.05	98.32	98.61										V
1.05_100.84-102.42	1.05	100.84	102.42				V	V				V	V					V					V
1.05_106.52-107.2	1.05	106.52	107.2																				V
1.05_112.02-113.3	1.05	112.02	113.3				V
1.05_134.66-144.16	1.05	134.66	144.16																	V
1.05_154.3-155.16	1.05	154.3	155.16							V	V									V
1.05_156.31-157.18	1.05	156.31	157.18							V	V
1.05_166.65-166.96	1.05	166.65	166.96																	V	V		V
1.05_172.78-173.03	1.05	172.78	173.03																		V
1.06_175.87-176.08	1.06	175.87	176.08																V
1.06_179.88-180.1	1.06	179.88	180.1																		V
1.06_188.96-189.23	1.06	188.96	189.23																		V
1.06_190.06-191.5	1.06	190.06	191.5																		V
1.07_206.45-206.68	1.07	206.45	206.68					V
1.07_212.5-213.18	1.07	212.5	213.18	V				V										V
1.07_216.61-216.76	1.07	216.61	216.76											V
1.07_217.11-217.26	1.07	217.11	217.26				V
1.08_228.34-228.47	1.08	228.34	228.47	V										V
1.08_230.41-230.54	1.08	230.41	230.54											V
1.08_246.37-246.72	1.08	246.37	246.72																		V
1.09_254.99-255.32	1.09	254.99	255.32														V
1.1_275.67-275.88	1.1	275.67	275.88		V	V									V	V
1.1_276.45-276.64	1.1	276.45	276.64												V
1.1_277.97-278.18	1.1	277.97	278.18					V										V
1.11_287.15-287.4	1.11	287.15	287.4	V			V							V
1.11_287.93-288.25	1.11	287.93	288.25						V												V
1.11_288.35-288.53	1.11	288.35	288.53						V		V	V									V			V
1.11_289.17-289.28	1.11	289.17	289.28	V
1.11_289.52-289.63	1.11	289.52	289.63																		V
1.11_291.51-291.62	1.11	291.51	291.62										V
1.11_292.23-292.34	1.11	292.23	292.34				V
1.11_295.02-295.17	1.11	295.02	295.17											V			V
1.11_295.26-295.63	1.11	295.26	295.63				V	V									V	V					V
1.11_295.83-295.94	1.11	295.83	295.94																				V
1.12_298.99-299.11	1.12	298.99	299.11
2_1.53-1.58	2	1.53	1.58												V
2.02_4.29-4.34	2.02	4.29	4.34																			V
2.02_4.97-5.02	2.02	4.97	5.02					V									V
2.02_6.72-6.81	2.02	6.72	6.81		V			V							V	V
2.02_9.52-9.63	2.02	9.52	9.63						V		V
2.02_9.94-10.02	2.02	9.94	10.02												V	V
2.02_13.25-13.32	2.02	13.25	13.32																V
2.02_13.52-13.59	2.02	13.52	13.59
2.03_15.99-16.06	2.03	15.99	16.06																	V
2.03_16.31-16.44	2.03	16.31	16.44									V	V
2.03_19.16-19.25	2.03	19.16	19.25					V
2.03_27.24-27.51	2.03	27.24	27.51									V
2.04_28.92-29.19	2.04	28.92	29.19
2.04_33.59-33.88	2.04	33.59	33.88																		V	V
2.04_41.74-42.07	2.04	41.74	42.07
2.04_49.08-49.94	2.04	49.08	49.94
2.04_51.06-52.55	2.04	51.06	52.55						V	V	V											V
2.04_54.06-54.6	2.04	54.06	54.6	V		V			V												V
2.04_64.1-65.25	2.04	64.1	65.25																		V
2.04_65.8-67.3	2.04	65.8	67.3																		V
2.05_70.81-72.79	2.05	70.81	72.79																		V
2.05_84.45-134.12	2.05	84.45	134.12																			V
2.05_145.23-148.75	2.05	145.23	148.75																		V
2.06_175.27-175.41	2.06	175.27	175.41
2.06_177.93-178.04	2.06	177.93	178.04																		V
2.06_183.17-183.24	2.06	183.17	183.24
2.07_187.09-187.16	2.07	187.09	187.16
2.07_188.94-189.03	2.07	188.94	189.03																		V
2.07_189.16-189.27	2.07	189.16	189.27																		V
2.08_205.98-206.9	2.08	205.98	206.9
2.08_211.39-211.62	2.08	211.39	211.62												V	V
2.09_223.35-223.46	2.09	223.35	223.46															V					V
2.09_225.27-225.42	2.09	225.27	225.42						V
2.09_234.37-234.46	2.09	234.37	234.46							V
2.1_235.76-235.85	2.1	235.76	235.85																		V
3_1.39-1.44	3	1.39	1.44																				V	V
3.02_4.32-4.37	3.02	4.32	4.37										V
3.02_5.55-5.6	3.02	5.55	5.6														V
3.02_5.97-6.02	3.02	5.97	6.02	V	V	V
3.02_6.5-6.55	3.02	6.5	6.55																V
3.02_6.63-6.7	3.02	6.63	6.7	V	V	V	V		V		V						V
3.02_7.95-8	3.02	7.95	8															V
3.02_8.25-8.33	3.02	8.25	8.33	V		V												V
3.02_8.57-8.64	3.02	8.57	8.64															V
3.03_8.8-8.94	3.03	8.8	8.94					V										V
3.03_9.55-10.51	3.03	9.55	10.51															V				V	V
3.04_19.66-20.03	3.04	19.66	20.03					V
3.04_32.88-35.36	3.04	32.88	35.36																					V
3.04_55.57-57.27	3.04	55.57	57.27											V
3.04_81.35-122.52	3.04	81.35	122.52																			V
3.05_136.48-152.15	3.05	136.48	152.15	V			V	V						V	V	V	V	V	V			V
3.05_153-154.86	3.05	153	154.86	V	V	V	V	V			V			V	V	V	V	V	V		V	V
3.05_155.86-156.17	3.05	155.86	156.17		V			V														V	V
3.05_157.48-158.14	3.05	157.48	158.14	V			V	V										V	V			V	V
3.05_158.26-158.45	3.05	158.26	158.45																V				V
3.05_158.73-159.97	3.05	158.73	159.97	V	V	V	V	V	V	V	V	V	V	V	V	V		V	V	V	V	V	V	V
3.05_160.68-160.85	3.05	160.68	160.85						V													V
3.05_162.76-162.91	3.05	162.76	162.91					V
3.05_163.63-164.08	3.05	163.63	164.08	V				V						V		V
3.05_164.47-164.6	3.05	164.47	164.6																V
3.05_165-165.71	3.05	165	165.71	V		V			V		V			V					V				V
3.05_166.37-166.52	3.05	166.37	166.52																V
3.05_167.43-167.55	3.05	167.43	167.55																V
3.05_167.63-167.86	3.05	167.63	167.86																V
3.06_168.43-168.54	3.06	168.43	168.54																V					V
3.06_168.81-168.98	3.06	168.81	168.98																V
3.06_169.54-169.65	3.06	169.54	169.65																V
3.06_170.08-170.19	3.06	170.08	170.19																V
3.06_170.41-170.53	3.06	170.41	170.53																V				V
3.06_170.73-170.97	3.06	170.73	170.97																V			V
3.06_171.66-171.77	3.06	171.66	171.77																V
3.06_171.84-171.96	3.06	171.84	171.96																V
3.06_172.09-172.2	3.06	172.09	172.2																V
3.06_175.65-175.74	3.06	175.65	175.74																V			V
3.06_175.93-176.03	3.06	175.93	176.03																V				V
3.06_176.29-176.38	3.06	176.29	176.38																	V
3.06_176.52-176.61	3.06	176.52	176.61																V
3.06_176.64-176.73	3.06	176.64	176.73																V
3.07_200.52-200.69	3.07	200.52	200.69
3.07_201.6-201.87	3.07	201.6	201.87	V		V		V						V		V
3.08_208.35-208.49	3.08	208.35	208.49						V		V
3.09_218.22-218.33	3.09	218.22	218.33	V
3.09_220.63-220.74	3.09	220.63	220.74																	V
3.09_221.19-221.3	3.09	221.19	221.3					V
3.09_223.65-223.74	3.09	223.65	223.74					V
3.09_223.95-224.04	3.09	223.95	224.04						V	V	V
3.09_224.45-224.54	3.09	224.45	224.54						V
3.09_224.9-224.99	3.09	224.9	224.99																				V
3.09_225.73-225.82	3.09	225.73	225.82	V	V	V	V	V
3.09_227.44-227.53	3.09	227.44	227.53																		V
3.09_229.97-230.08	3.09	229.97	230.08								V
4.02_5.36-5.43	4.02	5.36	5.43																	V
4.02_6.04-6.11	4.02	6.04	6.11																	V
4.02_8.86-8.95	4.02	8.86	8.95														V
4.02_9.55-9.64	4.02	9.55	9.64														V
4.03_15.02-15.27	4.03	15.02	15.27				V												V				V
4.03_16.72-16.92	4.03	16.72	16.92					V										V
4.03_17.42-17.58	4.03	17.42	17.58																	V
4.03_18.38-18.55	4.03	18.38	18.55																		V
4.04_25.27-25.69	4.04	25.27	25.69										V
4.05_31.93-32.58	4.05	31.93	32.58						V
4.05_50.11-70.63	4.05	50.11	70.63						V															V
4.05_79.83-83.32	4.05	79.83	83.32	V			V										V					V
4.05_92.26-126.61	4.05	92.26	126.61																		V
4.05_142.25-144.14	4.05	142.25	144.14	V	V	V		V					V	V	V	V							V
4.05_146.04-147.21	4.05	146.04	147.21																	V	V			V
4.06_151.61-152.98	4.06	151.61	152.98										V		V					V				V
4.06_152.27-152.54	4.06	152.27	152.54																	V				V
4.06_153.29-153.54	4.06	153.29	153.54																	V
4.06_153.91-154.29	4.06	153.91	154.29							V
4.06_154.31-154.54	4.06	154.31	154.54																V
4.06_155.03-155.24	4.06	155.03	155.24										V
4.06_155.67-155.88	4.06	155.67	155.88							V
4.06_156.31-156.62	4.06	156.31	156.62										V						V
4.06_156.87-157.06	4.06	156.87	157.06		V								V
4.06_157.41-157.6	4.06	157.41	157.6							V
4.06_159.65-160.09	4.06	159.65	160.09		V												V					V
4.06_163.57-163.72	4.06	163.57	163.72																	V
4.06_164.04-164.17	4.06	164.04	164.17	V										V
4.06_165.91-166.07	4.06	165.91	166.07		V	V										V
4.07_171.49-171.62	4.07	171.49	171.62						V
4.07_172.16-172.29	4.07	172.16	172.29			V
4.07_177.07-177.18	4.07	177.07	177.18	V										V
4.07_177.38-177.49	4.07	177.38	177.49																V
4.07_178.54-178.65	4.07	178.54	178.65						V		V	V	V
4.08_197.51-203.93	4.08	197.51	203.93		V	V			V												V
4.09_213.84-222.37	4.09	213.84	222.37																V	V
4.09_223.34-223.7	4.09	223.34	223.7																V
4.09_225.98-226.17	4.09	225.98	226.17	V	V	V
4.09_227.94-228.09	4.09	227.94	228.09																		V
4.09_236.44-236.51	4.09	236.44	236.51																				V
4.1_237.11-237.29	4.1	237.11	237.29																		V
4.1_237.66-237.73	4.1	237.66	237.73																		V
5_0.74-0.79	5	0.74	0.79																	V
5_0.79-0.93	5	0.79	0.93	V
5_2.3-2.35	5	2.3	2.35																V
5.01_3.32-3.37	5.01	3.32	3.37			V
5.01_3.96-4.03	5.01	3.96	4.03										V
5.01_4.48-5.14	5.01	4.48	5.14	V		V	V							V	V	V			V		V
5.01_5.89-5.97	5.01	5.89	5.97															V
5.01_6.33-6.4	5.01	6.33	6.4																		V
5.01_7.08-7.15	5.01	7.08	7.15							V	V
5.02_9.43-9.52	5.02	9.43	9.52																	V
5.02_13.04-13.13	5.02	13.04	13.13
5.03_17.32-17.94	5.03	17.32	17.94						V	V	V		V
5.03_20.74-21.02	5.03	20.74	21.02											V
5.03_22.07-22.76	5.03	22.07	22.76	V										V							V
5.03_27.82-28.43	5.03	27.82	28.43																V
5.03_32.47-33.72	5.03	32.47	33.72
5.03_38.73-40.16	5.03	38.73	40.16																		V
5.03_57.85-58.68	5.03	57.85	58.68																V	V				V
5.03_80.4-81.21	5.03	80.4	81.21							V
5.04_83.43-84.32	5.04	83.43	84.32																				V
5.04_85.48-86.39	5.04	85.48	86.39	V
5.04_93.09-94.1	5.04	93.09	94.1																V
5.04_146.94-148.04	5.04	146.94	148.04																	V
5.04_159.17-159.51	5.04	159.17	159.51		V	V
5.05_182.04-182.23	5.05	182.04	182.23																	V
5.05_186.39-186.56	5.05	186.39	186.56	V
5.06_195.38-195.55	5.06	195.38	195.55		V	V									V	V
5.06_203.18-203.25	5.06	203.18	203.25					V
5.07_208.25-208.3	5.07	208.25	208.3																				V
5.07_208.66-208.71	5.07	208.66	208.71						V
5.07_209.67-209.73	5.07	209.67	209.73						V									V
5.07_210.73-210.78	5.07	210.73	210.78									V
5.08_212.74-212.79	5.08	212.74	212.79		V	V
5.08_213.27-213.32	5.08	213.27	213.32										V
5.08_214.51-214.56	5.08	214.51	214.56					V
5.08_214.87-214.92	5.08	214.87	214.92				V
5.08_215.35-215.41	5.08	215.35	215.41					V
6.01_35.3-53.61	6.01	35.3	53.61	V					V		V			V	V	V
6.01_68.52-69.87	6.01	68.52	69.87														V
6.01_85.72-85.89	6.01	85.72	85.89					V
6.01_86.56-86.85	6.01	86.56	86.85				V	V
6.02_87.33-87.88	6.02	87.33	87.88	V	V	V	V			V
6.02_91.15-92.07	6.02	91.15	92.07		V			V										V
6.02_93.28-93.4	6.02	93.28	93.4											V
6.04_107.32-107.45	6.04	107.32	107.45																				V
6.04_109-109.15	6.04	109	109.15				V	V
6.04_111.61-112.23	6.04	111.61	112.23			V								V			V
6.04_112.49-112.72	6.04	112.49	112.72				V
6.04_113.17-113.41	6.04	113.17	113.41														V
6.05_124.48-129.62	6.05	124.48	129.62					V						V			V							V
6.05_137.58-139.15	6.05	137.58	139.15																V
6.05_147.53-147.91	6.05	147.53	147.91																	V
6.06_158.98-159.19	6.06	158.98	159.19							V	V	V
6.06_159.65-159.72	6.06	159.65	159.72									V
6.06_160.3-160.36	6.06	160.3	160.36							V
6.06_160.66-160.71	6.06	160.66	160.71															V
7.01_8.01-8.1	7.01	8.01	8.1																					V
7.01_8.64-8.99	7.01	8.64	8.99							V									V
7.02_34.79-43.19	7.02	34.79	43.19												V
7.02_88.25-90.08	7.02	88.25	90.08												V
7.02_106.46-106.93	7.02	106.46	106.93												V
7.02_108.55-109.18	7.02	108.55	109.18		V
7.02_111-111.82	7.02	111	111.82														V
7.02_116.16-116.6	7.02	116.16	116.6									V
7.02_120.94-121.27	7.02	120.94	121.27						V	V	V	V							V
7.02_123.54-123.67	7.02	123.54	123.67																V
7.02_127.1-127.21	7.02	127.1	127.21															V
7.02_127.92-128.03	7.02	127.92	128.03							V	V
7.03_133.33-133.44	7.03	133.33	133.44					V
7.03_135.83-136.22	7.03	135.83	136.22	V	V	V			V					V		V							V
7.03_140.46-140.82	7.03	140.46	140.82		V
7.03_142.72-143.63	7.03	142.72	143.63											V				V
7.04_162.29-162.38	7.04	162.29	162.38															V
7.04_164.01-164.24	7.04	164.01	164.24					V										V
7.04_166.72-166.77	7.04	166.72	166.77															V
7.05_171.51-171.7	7.05	171.51	171.7		V	V		V							V	V	V
7.05_172.91-173.06	7.05	172.91	173.06					V	V
7.05_173.17-173.31	7.05	173.17	173.31				V	V									V
7.05_174.09-174.14	7.05	174.09	174.14					V
8.01_3.46-3.53	8.01	3.46	3.53						V
8.01_3.93-4.28	8.01	3.93	4.28										V						V
8.01_6.43-6.56	8.01	6.43	6.56	V	V	V	V	V			V			V	V	V					V
8.01_6.83-6.9	8.01	6.83	6.9				V
8.01_9.35-9.42	8.01	9.35	9.42																		V
8.02_11.46-11.55	8.02	11.46	11.55																V
8.02_12.74-12.83	8.02	12.74	12.83										V
8.02_13.1-13.19	8.02	13.1	13.19																V				V
8.02_14.55-14.64	8.02	14.55	14.64												V
8.02_17.02-17.11	8.02	17.02	17.11				V
8.03_24.05-24.2	8.03	24.05	24.2								V
8.03_24.73-25.22	8.03	24.73	25.22				V								V
8.03_25.97-26.28	8.03	25.97	26.28				V								V	V			V
8.03_33.5-34.91	8.03	33.5	34.91																V
8.03_36.03-39.46	8.03	36.03	39.46			V				V				V									V	V
8.03_64.02-65.33	8.03	64.02	65.33											V
8.03_66.87-68.46	8.03	66.87	68.46											V			V
8.03_72.23-82.62	8.03	72.23	82.62		V				V	V	V								V
8.03_91.01-91.4	8.03	91.01	91.4			V
8.03_102.69-103.04	8.03	102.69	103.04																					V
8.03_107.09-107.36	8.03	107.09	107.36		V																		V
8.03_108.06-108.31	8.03	108.06	108.31		V
8.04_110.15-110.34	8.04	110.15	110.34												V
8.04_110.94-111.28	8.04	110.94	111.28		V	V										V
8.04_111.71-111.88	8.04	111.71	111.88														V
8.04_112.78-112.91	8.04	112.78	112.91		V
8.04_115.25-115.42	8.04	115.25	115.42		V	V									V
8.04_120.22-121.01	8.04	120.22	121.01		V	V								V	V	V
8.04_122.36-122.75	8.04	122.36	122.75	V										V					V
8.05_123.04-123.32	8.05	123.04	123.32		V	V	V			V					V	V	V
8.05_123.37-123.55	8.05	123.37	123.55		V	V	V			V	V				V	V	V
8.05_129.45-129.56	8.05	129.45	129.56														V
8.05_131.06-131.43	8.05	131.06	131.43	V	V	V			V		V			V	V	V						V
8.05_131.61-133.41	8.05	131.61	133.41		V	V	V		V	V	V				V	V		V			V	V	V	V
8.05_133.82-136.12	8.05	133.82	136.12	V		V	V	V				V	V		V			V	V			V
8.05_136.84-140.28	8.05	136.84	140.28		V	V			V						V	V			V			V
8.06_148.69-149.13	8.06	148.69	149.13	V
8.06_151.61-152.02	8.06	151.61	152.02	V										V
8.06_157.23-157.42	8.06	157.23	157.42		V	V
8.06_158.49-158.66	8.06	158.49	158.66																				V
8.06_161.7-161.94	8.06	161.7	161.94	V		V								V					V
8.06_162.14-162.59	8.06	162.14	162.59	V	V	V								V	V	V	V		V
8.07_165.85-165.92	8.07	165.85	165.92				V
8.07_168.91-168.98	8.07	168.91	168.98																			V	V
8.08_171.5-171.66	8.08	171.5	171.66				V													V
8.08_172.92-172.99	8.08	172.92	172.99																	V	V
8.08_172.98-173.05	8.08	172.98	173.05																			V
8.08_173.31-173.45	8.08	173.31	173.45																V	V	V		V
8.09_173.78-173.89	8.09	173.78	173.89																		V
8.09_173.89-173.96	8.09	173.89	173.96																		V
8.09_174.75-174.82	8.09	174.75	174.82																				V
9_1.04-1.13	9	1.04	1.13
9.01_9.1-9.17	9.01	9.1	9.17					V										V
9.02_13.12-13.19	9.02	13.12	13.19																V
9.02_15.33-15.4	9.02	15.33	15.4																V
9.02_20.41-20.67	9.02	20.41	20.67																	V
9.03_29.15-44.46	9.03	29.15	44.46							V		V												V
9.03_98.03-99.37	9.03	98.03	99.37																	V
9.03_100.19-100.73	9.03	100.19	100.73																	V
9.04_113.08-113.27	9.04	113.08	113.27																					V
9.04_113.71-113.9	9.04	113.71	113.9																					V
9.05_128.43-128.95	9.05	128.43	128.95		V	V			V
9.06_137-137.17	9.06	137	137.17									V					V		V
9.06_137.81-137.94	9.06	137.81	137.94									V
9.06_140.16-140.43	9.06	140.16	140.43				V	V										V				V
9.06_140.28-140.51	9.06	140.28	140.51				V	V														V	V
9.06_141.29-141.42	9.06	141.29	141.42									V
9.06_141.48-142	9.06	141.48	142					V														V
9.06_142.25-142.36	9.06	142.25	142.36																			V
9.07_151.71-151.82	9.07	151.71	151.82															V		V
10_2.45-2.5	10	2.45	2.5																V
10.02_5.1-5.15	10.02	5.1	5.15																		V
10.02_9.32-9.43	10.02	9.32	9.43																		V
10.02_9.46-9.64	10.02	9.46	9.64																		V
10.03_18.7-71.32	10.03	18.7	71.32																	V		V		V
10.03_84.17-84.3	10.03	84.17	84.3																	V
10.03_85.18-85.29	10.03	85.18	85.29									V
10.04_110.48-111.18	10.04	110.48	111.18																				V
10.04_116.03-116.81	10.04	116.03	116.81											V
10.04_117.46-118.25	10.04	117.46	118.25																			V
10.05_127.42-129.92	10.05	127.42	129.92				V															V
10.05_130.99-131.2	10.05	130.99	131.2																			V
10.05_131.71-132.34	10.05	131.71	132.34				V	V										V				V
10.07_145.74-145.79	10.07	145.74	145.79																		V
10.07_146.45-146.5	10.07	146.45	146.5													V
10.07_146.94-147	10.07	146.94	147		V	V								V	V	V
