# Supplementary material for: Maize adaptation across temperate climates was obtained via expression of two florigen genes
Source: PLoS Genet. 2020 Jul 16;16(7):e1008882. doi: 10.1371/journal.pgen.1008882 (PMC7386623; doi:10.1371/journal.pgen.1008882)
Supplement: S4 Table — List of QTLs for anthesis, silking and total leaf number that colocalize with eQTLs for ZCN8 and/or ZCN7 and/or ZCN12 accumulation. Each QTL is described by flowering trait, name of the peak SNP, chromosome, bin, coordinate of the peak SNP, physical coordinates (start and end), genetic coordinates (start and end), florigen accumulation trait. For these QTLs, putative candidate genes are proposed, selected among the list of ZCN8-coexpressed genes (in red) and of known flowering time genes (in green). The established function according to MaizeGDB or a tentative description inferred from the function of the rice/sorghum/Arabidopsis orthologs are also shown. Overlaps with flowering time regions detected in Li et al., [7] are listed. DA = days to anthesis, DS = days to silking (DS), ASI = anthesis–silking interval (ASI), DACV = coefficient of variation of DA, DSCV = coefficient of variation of DS as in [7]. (XLSX) [file pgen.1008882.s016.xlsx]

## Sheet: co - locations
This study													Li et al. The Plant Journal (2016) 86,391–402
Situation	SNP_Name	Chr	Bin	SNP_Position (bp)	SNP_Position (MB)	Start QTL (Mb)	End QTL (Mb)	Start QTL (cM)	End QTL (cM)	Colocation	Proposed candidate genes	Gene description	Code	SNP_Name	SNP_Position (Mb)	Upper_Boundary (Mb)	Lower_Boundary (Mb)	DA	DS	ASI	DACV	DSCV
Core set retained for Anthesis ZB14
Anthesis_platform_2014	AX-91197706	1	1.05	102110663	102.111	101.63	102.42	109.807	110.224	ZCN8	GRMZM2G123140/GRMZM2G003318	OCL4 protein/ fbn1 - fibrillin1	USA_QTL_05	M01089232098	88.6	82.2	103.4	∨	∨	∨		∨
Anthesis_platform_2014	S3_139906725	3	3.05	139906725	139.907	139.39	140.48	63.4715	63.6715	ZCN12	x
Anthesis_platform_2014	AX-91581099	3	3.05	146723795	146.724	146.21	147.76	64.5195	64.8583	ZCN12	x
Anthesis_platform_2014	AX-91581634	3	3.05	149790500	149.791	149.53	150.06	65.4085	65.6124	ZCN12	x
Anthesis_platform_2014	SYN32793	3	3.05	150878182	150.878	150.47	151.5	65.787	66.2784	ZCN8 & ZCN12	GRMZM2G082387	GRAS family transcription factor containing protein
Anthesis_platform_2014	PZE-103093415	3	3.05	154562528	154.563	154.28	154.71	68.0183	68.3386	ZCN8	GRMZM2G473152/GRMZM2G169884/GRMZM2G126386	cadtfr2 - CCAAT-DR1-transcription factor 2/ca3p3 - CCAAT-HAP3-transcription factor 33/putative thylakoid lumen PsbP-type protein of unknown function	CN_QTL_21	M3158452015	157.6	151.6	162.2	∨	∨		∨
Anthesis_platform_2014	AX-90834716	3	3.05	157935131	157.935	157.66	158.14	70.9114	71.3759	ZCN8 & ZCN12	x		CN_QTL_21	M3158452015	157.6	151.6	162.2	∨	∨		∨
													USA_QTL_27	M03159868620	159.8	156	162.6	∨	∨
Anthesis_platform_2014	AX-90604058	3	3.05	158899415	158.899	158.73	159.08	71.9742	72.3403	ZCN8 & ZCN12	GRMZM2G171650	mads69 - MADS-transcription factor 69	CN_QTL_21	M3158452015	157.6	151.6	162.2	∨	∨		∨
													USA_QTL_27	M03159868620	159.8	156	162.6	∨	∨
Anthesis_platform_2014	AX-91583461	3	3.05	159747505	159.748	159.29	159.97	72.5617	73.2906	ZCN7 & ZCN8 & ZCN12	x		CN_QTL_21	M3158452015	157.6	151.6	162.2	∨	∨		∨
													USA_QTL_27	M03159868620	159.8	156	162.6	∨	∨
Anthesis_platform_2014	AX-90859642	4	4.03	15196760	15.1968	15.14	15.27	36.4662	36.6662	ZCN12	x		CN_QTL_22	M4018209296	18	14.5	21.7	∨
Anthesis_platform_2014	AX-90877494	4	4.05	81598933	81.5989	79.83	83.32	53.8585	54.0585	ZCN8	GRMZM2G091155/GRMZM2G160268	14-3-3 protein, putative, expressed/Chlorophyll a-b binding protein 4
Anthesis_platform_2014	AX-91075485	8	8.03	26163501	26.1635	25.97	26.28	60.7308	61.0131	ZCN12	x		CN_QTL_43	M8026089199	26.1	22.2	39.9		∨	∨
Anthesis_platform_2014	AX-91769710	8	8.05	131782523	131.783	131.7	131.88	120.371	120.571	ZCN8	x		CN_QTL_45	M8132874475	132.5	131.2	134.6	∨	∨
													USA_QTL_65	M08131003791	130.5	127.7	134	∨	∨			∨
Anthesis_platform_2014	AX-91770157	8	8.05	134142690	134.143	134.01	134.29	122.447	122.647	ZCN8	x		CN_QTL_45	M8132874475	132.5	131.2	134.6	∨	∨
Anthesis_platform_2014	AX-91103992	8	8.05	135488179	135.488	135.32	135.67	123.306	123.506	ZCN8 & ZCN12	x
Anthesis_platform_2014	S8_171517303	8	8.08	171517303	171.517	171.5	171.56	168.07	168.303	ZCN12	x
Anthesis_platform_2014	S8_171609138	8	8.08	171609138	171.609	171.59	171.66	168.373	168.64	ZCN12	x
Anthesis_platform_2014	AX-91441672	10	10.05	128562624	128.563	128.39	128.74	81.9706	82.1764	ZCN8	x
Anthesis_platform_2014	AX-91831569	10	10.05	132238256	132.238	131.71	132.34	84.5298	85.1944	ZCN8	GRMZM2G465091	uncharacterized protein	CN_QTL_55	M10130962087	130.7	130.3	132.6			∨
Core set retained for Anthesis SMH1516
Anthesis_field_2015+2016	S2_54284138	2	2.04	54284138	54.2841	54.06	54.51	86.589	86.789	ZCN7	x		CN_QTL_13	M2058765045	58.5	51.4	63.9		∨
Anthesis_field_2015+2016	S3_154565994	3	3.05	154565994	154.566	154.44	154.71	68.1386	68.3386	ZCN8	GRMZM2G126386	putative thylakoid lumen PsbP-type protein of unknown function	CN_QTL_21	M3158452015	157.6	151.6	162.2	∨	∨		∨
Anthesis_field_2015+2016	AX-91583310	3	3.05	158974594	158.975	158.73	159.08	71.9742	72.3403	ZCN8 & ZCN12	x		CN_QTL_21	M3158452015	157.6	151.6	162.2	∨	∨		∨
													USA_QTL_27	M03159868620	159.8	156	162.6	∨	∨
Anthesis_field_2015+2016	AX-91848799	3	3.05	159515274	159.515	159.3	159.66	72.5724	72.9544	ZCN7 & ZCN8 & ZCN12	x		CN_QTL_21	M3158452015	157.6	151.6	162.2	∨	∨		∨
													USA_QTL_27	M03159868620	159.8	156	162.6	∨	∨
Anthesis_field_2015+2016	S3_165452851	3	3.05	165452851	165.453	165.35	165.53	80.238	80.5141	ZCN12	x
Anthesis_field_2015+2016	S4_202517363	4	4.08	202517363	202.517	201.19	203.93	114.389	114.589	ZCN7	GRMZM2G069092	starch binding
Anthesis_field_2015+2016	AX-91737837	7	7.03	136148844	136.149	136.09	136.22	77.5319	77.7319	ZCN8	x
Anthesis_field_2015+2016	PZE-108032904	8	8.03	38807773	38.8078	38.19	39.46	64.5975	64.7975	ZCN8	x		CN_QTL_43	M8026089199	26.1	22.2	39.9		∨	∨
Anthesis_field_2015+2016	AX-91769575	8	8.05	131171946	131.172	131.06	131.26	119.595	119.858	ZCN8	x		USA_QTL_65	M08131003791	130.5	127.7	134	∨	∨			∨
Anthesis_field_2015+2016	AX-90625804	8	8.05	132046350	132.046	131.89	132.48	120.587	121.182	ZCN8	GRMZM2G700665	AP2 domain transcription factor Rap2.7	CN_QTL_45	M8132874475	132.5	131.2	134.6	∨	∨
													USA_QTL_65	M08131003791	130.5	127.7	134	∨	∨			∨
Anthesis_field_2015+2016	AX-91103657	8	8.05	134243710	134.244	134.1	134.4	122.517	122.724	ZCN8 & ZCN12	x		CN_QTL_45	M8132874475	132.5	131.2	134.6	∨	∨
Anthesis_field_2015+2016	S8_137758874	8	8.05	137758874	137.759	137.52	138.02	124.403	124.603	ZCN12	x
Anthesis_field_2015+2016	AX-91105222	8	8.05	139960640	139.961	139.66	140.28	125.189	125.389	ZCN12	x
Anthesis_field_2015+2016	AX-90620050	8	8.06	161789135	161.789	161.7	161.85	140.274	140.548	ZCN12	x		USA_QTL_67	M08161745069	161.6	160.1	164.1	∨	∨	∨	∨
Anthesis_field_2015+2016	AX-91775479	8	8.06	162226185	162.226	162.14	162.29	141.105	141.383	ZCN12	GRMZM2G107491	c3h49 - C3H-Nucleic acid binding protein 349	USA_QTL_67	M08161745069	161.6	160.1	164.1	∨	∨	∨	∨
Anthesis_field_2015+2016	AX-91451275	8	8.06	162519150	162.519	162.41	162.59	141.618	142	ZCN12	GRMZM2G030762	bhlh55 - bHLH-transcription factor 55	USA_QTL_67	M08161745069	161.6	160.1	164.1	∨	∨	∨	∨
Core set retained for Total number of leaves platform 2014
Total_number_of_leaves_platform_2014	AX-90677200	1	1.05	101575713	101.576	101.4	102.01	109.676	110.013	ZCN8	GRMZM2G123140/GRMZM2G003318	OCL4 protein/ fbn1 - fibrillin1	USA_QTL_05	M01089232098	88.6	82.2	103.4	∨	∨	∨		∨
Total_number_of_leaves_platform_2014	AX-90726182	1	1.11	288470063	288.47	288.42	288.53	243.463	243.663	ZCN7	x		USA_QTL_12	M01286849901	286.5	280.8	288.5	∨	∨	∨	∨
Total_number_of_leaves_platform_2014	AX-90604062	3	3.05	158899640	158.9	158.73	159.08	71.9742	72.3403	ZCN8 & ZCN12	x		CN_QTL_21	M3158452015	157.6	151.6	162.2	∨	∨		∨
													USA_QTL_27	M03159868620	159.8	156	162.6	∨	∨
Total_number_of_leaves_platform_2014	AX-91401925	3	3.05	159743228	159.743	159.47	159.9	72.7544	73.2142	ZCN7 & ZCN8 & ZCN12	x		CN_QTL_21	M3158452015	157.6	151.6	162.2	∨	∨		∨
													USA_QTL_27	M03159868620	159.8	156	162.6	∨	∨
Total_number_of_leaves_platform_2014	S7_121179770	7	7.02	121179770	121.18	121.1	121.27	50.3287	50.5287	ZCN12	x
Total_number_of_leaves_platform_2014	AX-91103992	8	8.05	135488179	135.488	135.32	135.67	123.306	123.506	ZCN8 & ZCN12	x
Total_number_of_leaves_platform_2014	AX-91803727	9	9.06	137090257	137.09	137	137.17	87.1894	87.4167	ZCN12	x		USA_QTL_70	M09138753706	138.6	136.6	141.5			∨	∨	∨
Core set retained for Total number of leaves field 2015+2016
Total_number_of_leaves_field_2015+2016	AX-90690374	1	1.05	154524544	154.525	154.3	154.88	117.486	117.762	ZCN12	GRMZM2G123900	dof11 - C2C2-Dof-transcription factor 11
Total_number_of_leaves_field_2015+2016	S1_288398908	1	1.11	288398908	288.399	288.35	288.46	243.332	243.532	ZCN7	x		USA_QTL_12	M01286849901	286.5	280.8	288.5	∨	∨	∨	∨
Total_number_of_leaves_field_2015+2016	AX-91344077	3	3.05	154017140	154.017	153.88	154.23	67.7334	67.9837	ZCN12	x		CN_QTL_21	M3158452015	157.6	151.6	162.2	∨	∨		∨
Total_number_of_leaves_field_2015+2016	AX-90604062	3	3.05	158899640	158.9	158.73	159.08	71.9742	72.3403	ZCN8 & ZCN12	GRMZM2G171650	mads69 - MADS-transcription factor 69	CN_QTL_21	M3158452015	157.6	151.6	162.2	∨	∨		∨
													USA_QTL_27	M03159868620	159.8	156	162.6	∨	∨
Total_number_of_leaves_field_2015+2016	AX-91583461	3	3.05	159747505	159.748	159.29	159.97	72.5617	73.2906	ZCN7 & ZCN8 & ZCN12	x		CN_QTL_21	M3158452015	157.6	151.6	162.2	∨	∨		∨
													USA_QTL_27	M03159868620	159.8	156	162.6	∨	∨
Total_number_of_leaves_field_2015+2016	S3_165452851	3	3.05	165452851	165.453	165.35	165.53	80.238	80.5141	ZCN12	x
Total_number_of_leaves_field_2015+2016	S7_121179770	7	7.02	121179770	121.18	121.1	121.27	50.3287	50.5287	ZCN12	x
Total_number_of_leaves_field_2015+2016	AX-90636106	8	8.03	72977766	72.9778	72.23	73.88	67.2091	67.4091	ZCN12	GRMZM2G023872	scl1 - scarecrow-like1	USA_QTL_63	M08071058039	70.6	64.1	73.9	∨
Total_number_of_leaves_field_2015+2016	AX-91759467	8	8.03	76312117	76.3121	75.25	77.37	67.5418	67.7418	ZCN12	GRMZM2G162413	jasmonate-amino synthetase activity
Total_number_of_leaves_field_2015+2016	S8_131176643	8	8.05	131176643	131.177	131.11	131.26	119.658	119.858	ZCN8	x		USA_QTL_65	M08131003791	130.5	127.7	134	∨	∨			∨
Total_number_of_leaves_field_2015+2016	PZE-108076344	8	8.05	131695077	131.695	131.61	131.88	120.27	120.571	ZCN8	x		CN_QTL_45	M8132874475	132.5	131.2	134.6	∨	∨
													USA_QTL_65	M08131003791	130.5	127.7	134	∨	∨			∨
Total_number_of_leaves_field_2015+2016	AX-90625804	8	8.05	132046350	132.046	131.89	132.48	120.587	121.182	ZCN8	GRMZM2G700665	AP2 domain transcription factor Rap2.7	CN_QTL_45	M8132874475	132.5	131.2	134.6	∨	∨
													USA_QTL_65	M08131003791	130.5	127.7	134	∨	∨			∨
Total_number_of_leaves_field_2015+2016	S8_132675226	8	8.05	132675226	132.675	132.58	132.8	121.274	121.474	ZCN8	x		CN_QTL_45	M8132874475	132.5	131.2	134.6	∨	∨
													USA_QTL_65	M08131003791	130.5	127.7	134	∨	∨			∨
Core set retained for Silking platform 2014
Silking_platform_2014	S3_148031284	3	3.05	148031284	148.031	147.65	148.39	64.8309	65.0309	ZCN12	x
Silking_platform_2014	PZE-103093415	3	3.05	154562528	154.563	154.28	154.71	68.0183	68.3386	ZCN8	GRMZM2G126386	putative thylakoid lumen PsbP-type protein of unknown function	CN_QTL_21	M3158452015	157.6	151.6	162.2	∨	∨		∨
Silking_platform_2014	AX-90877494	4	4.05	81598933	81.5989	79.83	83.32	53.8585	54.0585	ZCN8	GRMZM2G091155/GRMZM2G160268	14-3-3 protein, putative, expressed/Chlorophyll a-b binding protein 4
Silking_platform_2014	S4_159733099	4	4.06	159733099	159.733	159.65	159.82	67.9375	68.1375	ZCN8	x
Silking_platform_2014	AX-91775479	8	8.06	162226185	162.226	162.14	162.29	141.105	141.383	ZCN12	GRMZM2G107491	c3h49 - C3H-Nucleic acid binding protein 349	USA_QTL_67	M08161745069	161.6	160.1	164.1	∨	∨	∨	∨
Silking_platform_2014	AX-91775538	8	8.06	162510528	162.511	162.41	162.59	141.618	142	ZCN12	GRMZM2G030762	bhlh55 - bHLH-transcription factor 55	USA_QTL_67	M08161745069	161.6	160.1	164.1	∨	∨	∨	∨
Silking_platform_2014	S9_137072363	9	9.06	137072363	137.072	137	137.15	87.1894	87.3894	ZCN12	x		USA_QTL_70	M09138753706	138.6	136.6	141.5			∨	∨	∨
Core set retained for Silking field 2015+2016
Silking_field_2015+2016	AX-90830550	3	3.05	141549279	141.549	140.91	143.85	63.744	64.1575	ZCN12	GRMZM2G115812/GRMZM2G146018	Putative uncharacterized protein/gras5 - GRAS-transcription factor 5
Silking_field_2015+2016	AX-91581634	3	3.05	149790500	149.791	149.53	150.06	65.4085	65.6124	ZCN12	x
Silking_field_2015+2016	S3_154565994	3	3.05	154565994	154.566	154.44	154.71	68.1386	68.3386	ZCN8	GRMZM2G126386	putative thylakoid lumen PsbP-type protein of unknown function	CN_QTL_21	M3158452015	157.6	151.6	162.2	∨	∨		∨
Silking_field_2015+2016	AX-91583310	3	3.05	158974594	158.975	158.73	159.08	71.9742	72.3403	ZCN12	GRMZM2G171650	mads69 - MADS-transcription factor 69	CN_QTL_21	M3158452015	157.6	151.6	162.2	∨	∨		∨
													USA_QTL_27	M03159868620	159.8	156	162.6	∨	∨
Silking_field_2015+2016	AX-91848799	3	3.05	159515274	159.515	159.3	159.66	72.5724	72.9544	ZCN7 & ZCN8 & ZCN12	x		CN_QTL_21	M3158452015	157.6	151.6	162.2	∨	∨		∨
													USA_QTL_27	M03159868620	159.8	156	162.6	∨	∨
Silking_field_2015+2016	S3_159801091	3	3.05	159801091	159.801	159.71	159.9	73.0142	73.2142	ZCN7 & ZCN8 & ZCN12	x		CN_QTL_21	M3158452015	157.6	151.6	162.2	∨	∨		∨
													USA_QTL_27	M03159868620	159.8	156	162.6	∨	∨
Silking_field_2015+2016	AX-91737837	7	7.03	136148844	136.149	136.09	136.22	77.5319	77.7319	ZCN8	x
Silking_field_2015+2016	PZE-108026793	8	8.03	26098680	26.0987					ZCN12	x		CN_QTL_43	M8026089199	26.1	22.2	39.9		∨	∨
Silking_field_2015+2016	AX-91769575	8	8.05	131171946	131.172	131.06	131.26	119.595	119.858	ZCN8	x		USA_QTL_65	M08131003791	130.5	127.7	134	∨	∨			∨
Silking_field_2015+2016	AX-90625804	8	8.05	132046350	132.046	131.89	132.48	120.587	121.182	ZCN8	GRMZM2G700665	AP2 domain transcription factor Rap2.7	CN_QTL_45	M8132874475	132.5	131.2	134.6	∨	∨
													USA_QTL_65	M08131003791	130.5	127.7	134	∨	∨			∨
Silking_field_2015+2016	AX-91103334	8	8.05	133275238	133.275	133.16	133.41	121.793	121.993	ZCN8	x		CN_QTL_45	M8132874475	132.5	131.2	134.6	∨	∨
													USA_QTL_65	M08131003791	130.5	127.7	134	∨	∨			∨
Silking_field_2015+2016	S8_137758874	8	8.05	137758874	137.759	137.52	138.02	124.403	124.603	ZCN8 & ZCN12	x
Silking_field_2015+2016	AX-91775479	8	8.06	162226185	162.226	162.14	162.29	141.105	141.383	ZCN12	GRMZM2G107491	c3h49 - C3H-Nucleic acid binding protein 349	USA_QTL_67	M08161745069	161.6	160.1	164.1	∨	∨	∨	∨
Silking_field_2015+2016	AX-91451275	8	8.06	162519150	162.519	162.41	162.59	141.618	142	ZCN12	GRMZM2G030762	bhlh55 - bHLH-transcription factor 55	USA_QTL_67	M08161745069	161.6	160.1	164.1	∨	∨	∨	∨
