# Supplementary material for: Maize adaptation across temperate climates was obtained via expression of two florigen genes
Source: PLoS Genet. 2020 Jul 16;16(7):e1008882. doi: 10.1371/journal.pgen.1008882 (PMC7386623; doi:10.1371/journal.pgen.1008882)
Supplement: S5 Table — Variance components of the different nested models for anthesis (A, B), silking (C, D) and total number of leaves (E, F) in the platform and the field. Variance components were estimated with a mixed model with random effects for genotype (G), spatial effects, spatially correlated errors and residual error variances (Res) and a fixed effect for replicate (model M1). In model M2, the complete set of QTLs of the considered flowering trait (e.g. 43 for anthesis in the platform (A)) was added to the fixed terms. In model M3 (respectively M4 and M5), only those QTLs, among the set of the flowering QTLs, which co-localized with eQTLs for ZCN8 accumulation (respectively ZCN12 and ZCN7) were added to the fixed terms. In model M6, only those QTLs, among the set of anthesis QTLs, which colocalized with ZCN8 and/or ZCN12 and/or ZCN7 accumulation were added to the fixed terms. The proportion of variance retained by the candidate QTLs was estimated by comparing respectively models M2, M3, M4, M5 and M6 to model M1. (XLSX) [file pgen.1008882.s017.xlsx]

## Sheet: Feuil1
Anthesis Platform
Statistical model	Nb of QTLs in the model	Variance G (d20°C)	Variance Res (d20°C)	%G retained by QTLs
Model M1	0	43.053	9.12589	-
Model M2: Model M1 + QTLsAnthesis	43	10.6954	8.92322	75.1575
Model M3: Model M1 + QTLsAnthesis ∩ ZCN8	12	22.1485	8.93416	48.5554
Model M4: Model M1 + QTLsAnthesis ∩ ZCN12	12	24.5297	9.05827	43.0245
Model M5: Model M1 + QTLsAnthesis ∩ ZCN7	1	39.5307	9.08449	8.18138
Model M6: Model M1 + QTLsAnthesis ∩ ZCN8 | ZCN12 | ZCN7	19	18.265	8.95894	57.5756
Anthesis Field
Statistical model	Nb of QTLs in the model	Variance G (d20°C)	Variance Res (d20°C)	%G retained by QTLs
Model M1	0	29.7634	3.76893
Model M2: Model M1 + QTLsAnthesis	47	8.22082	3.74291	72.3794
Model M3: Model M1 + QTLsAnthesis ∩ ZCN8	9	17.4617	3.74787	41.3317
Model M4: Model M1 + QTLsAnthesis ∩ ZCN12	8	17.1713	3.74342	42.3074
Model M5: Model M1 + QTLsAnthesis ∩ ZCN7	3	22.9732	3.7575	22.8138
Model M6: Model M1 + QTLsAnthesis ∩ ZCN8 | ZCN12 | ZCN7	16	14.2305	3.73349	52.188
Silking Platform
Statistical model	Nb of QTLs in the model	Variance G (d20°C)	Variance Res (d20°C)	%G retained by QTLs
Model M1	0	58.7797	21.1676
Model M2: Model M1 + QTLsSilking	30	13.3149	20.7738	77.3477
Model M3: Model M1 + QTLsSilking ∩ ZCN8	3	38.6635	20.9373	34.223
Model M4: Model M1 + QTLsSilking ∩ ZCN12	4	41.5439	20.9129	29.3227
Model M5: Model M1 + QTLsSilking ∩ ZCN7	0	-	-	-
Model M6: Model M1 + QTLsSilking ∩ ZCN8 | ZCN12 | ZCN7	7	31.7056	20.8379	46.0603
Silking Field
Statistical model	Nb of QTLs in the model	Variance G (d20°C)	Variance Res (d20°C)	%G retained by QTLs
Model M1	0	34.6918	3.9226
Model M2: Model M1 + QTLsSilking	38	11.7499	3.94741	66.1305
Model M3: Model M1 + QTLsSilking ∩ ZCN8	9	20.5445	3.91198	40.7798
Model M4: Model M1 + QTLsSilking ∩ ZCN12	9	20.4318	3.89923	41.1047
Model M5: Model M1 + QTLsSilking ∩ ZCN7	1	31.1021	3.91683	10.3473
Model M6: Model M1 + QTLsSilking ∩ ZCN8 | ZCN12 | ZCN7	14	17.7969	3.90079	48.6998
Total number of leaves Platform
Statistical model	Nb of QTLs in the model	Variance G (leaf nb)	Variance Res (leaf nb)	%G retained by QTLs
Model M1	0	2.75378	0.536935
Model M2: Model M1 + QTLsSilking	24	0.867482	0.536633	68.4984
Model M3: Model M1 + QTLsSilking ∩ ZCN8	4	2.25456	0.536575	18.1285
Model M4: Model M1 + QTLsSilking ∩ ZCN12	5	1.9257	0.536712	30.0705
Model M5: Model M1 + QTLsSilking ∩ ZCN7	2	2.01744	0.53632	26.7393
Model M6: Model M1 + QTLsSilking ∩ ZCN8 | ZCN12 | ZCN7	7	1.57571	0.536188	42.7801
Total number of leaves Field
Statistical model	Nb of QTLs in the model	Variance G (leaf nb)	Variance Res (leaf nb)	%G retained by QTLs
Model M1	0	2.56063	0.498265
Model M2: Model M1 + QTLsSilking	32	0.891927	0.49271	65.1676
Model M3: Model M1 + QTLsSilking ∩ ZCN8	6	1.84655	0.496183	27.8869
Model M4: Model M1 + QTLsSilking ∩ ZCN12	8	1.63048	0.496787	36.3251
Model M5: Model M1 + QTLsSilking ∩ ZCN7	2	1.96029	0.496414	23.4449
Model M6: Model M1 + QTLsSilking ∩ ZCN8 | ZCN12 | ZCN7	13	1.41353	0.495831	44.7974
