# Supplementary material for: Maize adaptation across temperate climates was obtained via expression of two florigen genes
Source: PLoS Genet. 2020 Jul 16;16(7):e1008882. doi: 10.1371/journal.pgen.1008882 (PMC7386623; doi:10.1371/journal.pgen.1008882)
Supplement: S6 Table — Correlation coefficients (r) as well as statistical parameters (p-value and FDR), are shown to describe relationships between the level of transcript for each gene and either ZCN8 expression and or anthesis. (XLSX) [file pgen.1008882.s018.xlsx]

## Sheet: Foglio1
gene	r ZCN8	pval ZCN8	FDR ZCN8	r anthesis	pval anthesis	FDR anthesis
GRMZM2G179264	1	0	0	-0.451819	1.53169e-10	5.18139e-06
GRMZM2G141756	0.746727	2.86653e-37	9.69691e-33	-0.39073	4.54007e-08	0.00153582
GRMZM2G103666	0.721669	8.74469e-34	2.95815e-29	-0.380269	1.09765e-07	0.00371312
GRMZM2G300348	0.518056	2.87912e-15	9.73949e-11	-0.411179	7.38167e-09	0.000249707
GRMZM2G135990	0.512723	6.14726e-15	2.07949e-10	-0.288522	7.46748e-05	1
GRMZM2G147800	0.501836	2.77739e-14	9.39535e-10	-0.365378	3.66023e-07	0.0123818
GRMZM2G413069	0.500337	3.40388e-14	1.15146e-09	-0.467638	2.48448e-11	8.40451e-07
GRMZM2G047055	0.497737	4.8335e-14	1.63508e-09	-0.557401	2.49686e-16	8.44638e-12
GRMZM2G077436	0.493536	8.46359e-14	2.86306e-09	-0.588053	2.08988e-18	7.06964e-14
GRMZM2G140051	-0.487781	1.80086e-13	6.09196e-09	0.3254	6.96674e-06	0.235671
GRMZM2G136522	0.486421	2.14843e-13	7.26772e-09	-0.399359	2.1412e-08	0.000724325
GRMZM2G101125	-0.485525	2.41214e-13	8.15977e-09	0.228419	0.00187063	1
GRMZM2G001272	0.483573	3.10026e-13	1.04876e-08	-0.266803	0.000261307	1
GRMZM2G100794	0.482737	3.45061e-13	1.16727e-08	-0.231866	0.00158698	1
GRMZM2G059353	0.475371	8.75273e-13	2.96087e-08	-0.512623	1.18498e-13	4.00854e-09
GRMZM2G125635	0.472294	1.28265e-12	4.33895e-08	-0.580766	6.82034e-18	2.30719e-13
GRMZM2G003157	0.47228	1.28503e-12	4.34699e-08	-0.221234	0.00261528	1
GRMZM2G057820	0.469098	1.90033e-12	6.42845e-08	-0.465287	3.21749e-11	1.08841e-06
GRMZM2G336858	-0.468709	1.99286e-12	6.74144e-08	0.514955	8.7866e-14	2.97233e-09
GRMZM2G092475	0.466973	2.46211e-12	8.32883e-08	-0.449378	1.75856e-10	5.94887e-06
GRMZM2G137498	0.465529	2.93317e-12	9.92232e-08	-0.505111	3.05719e-13	1.03419e-08
GRMZM2G140107	0.464024	3.51729e-12	1.18983e-07	-0.282226	0.000108521	1
GRMZM2G346207	0.46392	3.56133e-12	1.20473e-07	-0.48155	5.1655e-12	1.74739e-07
GRMZM2G015033	0.4629	4.02539e-12	1.36171e-07	-0.310883	1.84094e-05	0.622753
GRMZM2G003318	0.462201	4.37683e-12	1.48059e-07	-0.601807	2.06373e-19	6.98117e-15
GRMZM2G004377	0.462084	4.43866e-12	1.50151e-07	-0.541246	2.56415e-15	8.674e-11
GRMZM2G097109	0.459187	6.26594e-12	2.11964e-07	-0.197407	0.00739345	1
GRMZM2G070693	-0.457958	7.24616e-12	2.45123e-07	0.278803	0.000132483	1
GRMZM2G099036	0.457378	7.759e-12	2.62471e-07	-0.455548	9.19578e-11	3.11075e-06
GRMZM2G469380	0.455326	9.87199e-12	3.3395e-07	-0.305661	2.57964e-05	0.87264
GRMZM2G116689	0.455326	9.8721e-12	3.33953e-07	-0.623087	4.57167e-21	1.54651e-16
GRMZM2G107402	0.453406	1.23494e-11	4.17756e-07	-0.436524	6.51586e-10	2.20418e-05
GRMZM2G331811	-0.451421	1.55434e-11	5.25801e-07	0.303318	2.99492e-05	1
GRMZM2G053236	0.451231	1.58876e-11	5.37447e-07	-0.387742	5.86072e-08	0.00198257
GRMZM2G171420	0.450624	1.70387e-11	5.76386e-07	-0.524571	2.49908e-14	8.45388e-10
GRMZM2G028216	0.450467	1.73496e-11	5.86903e-07	-0.234255	0.00141413	1
GRMZM2G025322	0.449664	1.90293e-11	6.43724e-07	-0.322021	8.77473e-06	0.296832
GRMZM2G025648	0.449429	1.95484e-11	6.61282e-07	-0.465906	3.00645e-11	1.01702e-06
GRMZM5G877708	0.449111	2.0275e-11	6.85864e-07	-0.44464	2.86803e-10	9.70199e-06
GRMZM2G164965	0.448213	2.2472e-11	7.60182e-07	-0.186077	0.0116684	1
GRMZM2G114503	0.44601	2.88781e-11	9.76889e-07	-0.231376	0.00162473	1
GRMZM2G470740	-0.445849	2.94113e-11	9.94926e-07	0.634994	4.76067e-22	1.61044e-17
GRMZM2G154648	0.445397	3.09577e-11	1.04724e-06	-0.435936	6.90909e-10	2.33721e-05
GRMZM2G014902	0.444721	3.3419e-11	1.1305e-06	-0.324178	7.57523e-06	0.256255
GRMZM2G129513	0.444482	3.4333e-11	1.16142e-06	-0.185397	0.011983	1
GRMZM2G368662	0.444265	3.51842e-11	1.19021e-06	-0.395214	3.08043e-08	0.00104205
GRMZM2G309193	0.443887	3.67173e-11	1.24207e-06	-0.423975	2.22248e-09	7.51819e-05
GRMZM2G146514	0.443776	3.71802e-11	1.25773e-06	-0.261095	0.000357043	1
GRMZM2G026371	0.442793	4.15285e-11	1.40482e-06	-0.657869	4.62363e-24	1.56408e-19
GRMZM2G014508	0.442139	4.46884e-11	1.51172e-06	-0.44092	4.1889e-10	1.41702e-05
GRMZM2G086242	0.44142	4.84326e-11	1.63838e-06	-0.334329	3.73634e-06	0.126393
GRMZM2G057305	0.440387	5.43561e-11	1.83876e-06	-0.350059	1.18792e-06	0.0401848
GRMZM2G017257	0.440205	5.54689e-11	1.8764e-06	-0.194038	0.00848886	1
GRMZM2G078756	0.439207	6.19744e-11	2.09647e-06	-0.162878	0.0275946	1
GRMZM2G379002	0.439202	6.20079e-11	2.0976e-06	-0.436943	6.24871e-10	2.11381e-05
GRMZM2G081577	0.438997	6.3438e-11	2.14598e-06	-0.251109	0.00060633	1
GRMZM2G175867	0.437446	7.53125e-11	2.54767e-06	-0.51716	6.60927e-14	2.23578e-09
GRMZM2G568636	0.437307	7.64754e-11	2.58701e-06	-0.636182	3.77813e-22	1.27807e-17
GRMZM2G053273	0.435757	9.07032e-11	3.06831e-06	-0.38157	9.85167e-08	0.00333262
GRMZM2G163471	0.435588	9.23994e-11	3.12569e-06	-0.461527	4.84508e-11	1.63899e-06
GRMZM2G122793	0.435465	9.36514e-11	3.16804e-06	-0.103416	0.163578	1
GRMZM2G139803	0.434904	9.95891e-11	3.3689e-06	-0.384718	7.56874e-08	0.00256035
GRMZM2G083418	0.434093	1.08827e-10	3.68139e-06	-0.481927	4.94544e-12	1.67294e-07
GRMZM5G888860	0.433678	1.13864e-10	3.85178e-06	-0.527997	1.58122e-14	5.34894e-10
GRMZM2G411956	0.433595	1.14899e-10	3.88679e-06	-0.447953	2.03892e-10	6.89724e-06
GRMZM2G072898	0.432709	1.26526e-10	4.28013e-06	-0.256545	0.000455657	1
GRMZM2G179146	0.432706	1.26566e-10	4.28146e-06	-0.393597	3.54531e-08	0.00119931
GRMZM2G085153	0.432177	1.3405e-10	4.53464e-06	-0.333869	3.8602e-06	0.130583
GRMZM2G006480	0.431572	1.43138e-10	4.84207e-06	-0.584777	3.56962e-18	1.20753e-13
GRMZM2G414496	0.431376	1.46214e-10	4.94612e-06	-0.498592	6.8311e-13	2.31083e-08
GRMZM2G004997	0.430446	1.61661e-10	5.46868e-06	-0.468031	2.37886e-11	8.04719e-07
GRMZM2G152040	0.43044	1.61771e-10	5.47239e-06	-0.111085	0.134375	1
GRMZM5G841101	0.430207	1.65879e-10	5.61136e-06	-0.38258	9.05511e-08	0.00306316
GRMZM2G154397	0.430132	1.67238e-10	5.65731e-06	-0.402632	1.60102e-08	0.000541593
GRMZM2G060742	0.429765	1.73977e-10	5.8853e-06	-0.60632	9.42102e-20	3.18694e-15
GRMZM2G095287	0.429708	1.75046e-10	5.92146e-06	-0.353646	9.06708e-07	0.0306721
GRMZM2G088196	0.429503	1.78939e-10	6.05316e-06	-0.405058	1.288e-08	0.000435703
GRMZM2G013650	0.429237	1.84136e-10	6.22896e-06	-0.21432	0.00357599	1
GRMZM2G099367	0.428912	1.90676e-10	6.45018e-06	-0.181258	0.0140653	1
GRMZM2G065566	0.428651	1.96091e-10	6.63335e-06	-0.325075	7.1237e-06	0.240981
GRMZM2G063592	0.428602	1.97126e-10	6.66839e-06	-0.460346	5.50409e-11	1.86192e-06
GRMZM2G010628	0.428178	2.06293e-10	6.97849e-06	-0.282293	0.000108097	1
GRMZM2G055619	-0.427889	2.12773e-10	7.1977e-06	0.384603	7.64284e-08	0.00258542
AC155377.1_FG001	0.427761	2.15699e-10	7.29665e-06	-0.43189	1.03107e-09	3.4879e-05
GRMZM2G091560	0.427375	2.24783e-10	7.60398e-06	-0.272269	0.000192513	1
GRMZM6G300210	0.427314	2.26244e-10	7.65337e-06	-0.374469	1.76728e-07	0.00597837
GRMZM2G007441	0.426779	2.39532e-10	8.10289e-06	-0.211323	0.0040835	1
GRMZM2G424491	0.42663	2.43387e-10	8.2333e-06	-0.459796	5.84019e-11	1.97562e-06
GRMZM2G167694	0.426328	2.51322e-10	8.50171e-06	-0.370759	2.38531e-07	0.00806902
GRMZM2G121047	0.425794	2.66031e-10	8.99931e-06	-0.379942	1.12777e-07	0.00381501
GRMZM2G088849	0.42506	2.87559e-10	9.72755e-06	-0.409623	8.51299e-09	0.000287977
GRMZM2G068984	0.425053	2.87779e-10	9.73498e-06	-0.559376	1.86195e-16	6.29861e-12
GRMZM2G008507	0.425034	2.88365e-10	9.7548e-06	-0.231883	0.00158573	1
GRMZM2G000039	0.424929	2.916e-10	9.86426e-06	-0.321783	8.9175e-06	0.301661
GRMZM2G079428	0.422176	3.89818e-10	1.31868e-05	-0.469003	2.13629e-11	7.22663e-07
GRMZM2G099729	0.42213	3.91699e-10	1.32504e-05	-0.361555	4.93879e-07	0.0167069
GRMZM2G171444	0.422049	3.9508e-10	1.33648e-05	-0.289018	7.24828e-05	1
GRMZM5G828182	0.421588	4.14622e-10	1.40258e-05	-0.269824	0.000220878	1
GRMZM2G128518	0.421354	4.2492e-10	1.43742e-05	-0.434736	7.7843e-10	2.63327e-05
GRMZM2G096585	-0.420435	4.67788e-10	1.58243e-05	0.465815	3.03648e-11	1.02718e-06
GRMZM2G103897	0.420032	4.87847e-10	1.65029e-05	-0.390932	4.46208e-08	0.00150943
GRMZM2G130379	0.419275	5.27866e-10	1.78567e-05	-0.313049	1.59764e-05	0.540451
GRMZM2G055905	0.419127	5.36064e-10	1.8134e-05	-0.371569	2.23475e-07	0.0075597
GRMZM2G394968	0.41902	5.4206e-10	1.83368e-05	-0.472279	1.48291e-11	5.01639e-07
GRMZM5G849107	0.418861	5.51071e-10	1.86416e-05	-0.232186	0.00156276	1
GRMZM2G035118	-0.418777	5.55939e-10	1.88063e-05	0.346457	1.55295e-06	0.0525332
GRMZM2G161295	0.418717	5.59381e-10	1.89228e-05	-0.129175	0.0813726	1
GRMZM2G085960	0.418605	5.65952e-10	1.9145e-05	-0.333824	3.87249e-06	0.130999
GRMZM2G324956	0.418175	5.91718e-10	2.00166e-05	0.00647811	0.930644	1
GRMZM2G357399	-0.418083	5.97393e-10	2.02086e-05	0.488306	2.34758e-12	7.94138e-08
GRMZM2G428964	0.417555	6.3097e-10	2.13445e-05	-0.468887	2.16396e-11	7.32024e-07
GRMZM2G046587	0.4171	6.61363e-10	2.23726e-05	-0.375775	1.58886e-07	0.00537479
GRMZM5G894110	0.416952	6.71501e-10	2.27155e-05	-0.499264	6.29339e-13	2.12893e-08
GRMZM2G420926	0.41689	6.7586e-10	2.2863e-05	-0.364613	3.88783e-07	0.0131518
GRMZM2G159160	0.416081	7.34629e-10	2.4851e-05	-0.437344	6.0031e-10	2.03073e-05
GRMZM2G117189	0.415858	7.51604e-10	2.54253e-05	-0.471035	1.70415e-11	5.7648e-07
GRMZM2G109383	0.415171	8.06582e-10	2.72851e-05	-0.225341	0.00216212	1
GRMZM2G157369	0.415024	8.18883e-10	2.77012e-05	-0.381861	9.61577e-08	0.00325282
GRMZM2G060349	0.414663	8.49708e-10	2.87439e-05	-0.251114	0.000606159	1
GRMZM2G103281	0.414467	8.66928e-10	2.93264e-05	-0.299831	3.73138e-05	1
GRMZM2G117968	0.41363	9.44414e-10	3.19477e-05	-0.17105	0.0206046	1
GRMZM2G153250	0.413558	9.51409e-10	3.21843e-05	-0.376517	1.49529e-07	0.00505826
GRMZM2G132465	-0.412656	1.04298e-09	3.5282e-05	0.517009	6.73956e-14	2.27986e-09
GRMZM2G097805	-0.412259	1.086e-09	3.67371e-05	0.518719	5.39695e-14	1.82568e-09
AC234157.1_FG002	0.411849	1.13213e-09	3.82978e-05	-0.488631	2.25924e-12	7.64256e-08
GRMZM2G174107	0.411776	1.14059e-09	3.8584e-05	-0.0120806	0.871062	1
GRMZM5G875238	0.411771	1.14115e-09	3.86028e-05	-0.179051	0.0153001	1
GRMZM2G177224	-0.411382	1.18701e-09	4.01541e-05	0.242892	0.000922927	1
GRMZM2G119720	0.411256	1.20231e-09	4.06718e-05	-0.427222	1.6257e-09	5.49942e-05
GRMZM5G833124	0.411164	1.21352e-09	4.1051e-05	-0.16254	0.0279229	1
GRMZM2G121494	0.410975	1.23692e-09	4.18426e-05	-0.400259	1.97722e-08	0.000668855
GRMZM2G001887	0.410887	1.24808e-09	4.222e-05	-0.462483	4.36799e-11	1.4776e-06
GRMZM2G140582	-0.410595	1.28547e-09	4.34849e-05	0.352767	9.69044e-07	0.0327808
GRMZM2G124617	-0.410074	1.35486e-09	4.58322e-05	0.433948	8.4164e-10	2.8471e-05
GRMZM2G027219	0.409959	1.3707e-09	4.6368e-05	-0.222744	0.00243948	1
GRMZM2G023591	0.409232	1.47491e-09	4.98933e-05	-0.345914	1.61649e-06	0.0546825
GRMZM2G149317	0.408989	1.51136e-09	5.11261e-05	-0.497784	7.53796e-13	2.54994e-08
GRMZM2G025123	0.408645	1.56453e-09	5.29251e-05	-0.371176	2.30662e-07	0.00780284
GRMZM2G164489	-0.407403	1.77193e-09	5.99408e-05	0.225112	0.00218531	1
GRMZM2G144196	0.407232	1.80245e-09	6.09732e-05	-0.0780409	0.293678	1
GRMZM2G107491	0.405702	2.09955e-09	7.10237e-05	-0.427712	1.55038e-09	5.24463e-05
GRMZM2G134759	-0.405502	2.14161e-09	7.24465e-05	0.474101	1.2083e-11	4.08743e-07
GRMZM2G543629	0.405489	2.14454e-09	7.25455e-05	-0.138442	0.0616249	1
GRMZM2G000256	0.405273	2.19088e-09	7.41131e-05	-0.491712	1.56699e-12	5.3008e-08
GRMZM2G117222	0.405115	2.22572e-09	7.52915e-05	-0.389204	5.17422e-08	0.00175033
GRMZM2G177412	0.404674	2.32513e-09	7.86546e-05	0.00114885	0.987685	1
GRMZM2G074401	0.404498	2.36597e-09	8.00362e-05	-0.479282	6.70558e-12	2.26836e-07
GRMZM2G145958	0.404446	2.37832e-09	8.04538e-05	-0.373312	1.94124e-07	0.00656683
GRMZM2G101271	0.404089	2.46384e-09	8.33468e-05	-0.420235	3.17303e-09	0.000107337
GRMZM2G147819	0.403997	2.48634e-09	8.41079e-05	-0.429175	1.34486e-09	4.54941e-05
GRMZM5G891969	-0.40387	2.51769e-09	8.51685e-05	0.551382	6.0347e-16	2.04142e-11
GRMZM2G162451	0.403632	2.57764e-09	8.71964e-05	-0.261337	0.000352403	1
GRMZM2G121128	0.40342	2.63218e-09	8.90414e-05	-0.489052	2.14951e-12	7.27136e-08
GRMZM2G177970	0.403061	2.72701e-09	9.22493e-05	-0.492722	1.38877e-12	4.69792e-08
GRMZM2G126812	0.40306	2.72732e-09	9.22597e-05	-0.588395	1.97558e-18	6.683e-14
GRMZM2G112728	0.402778	2.8043e-09	9.48638e-05	-0.396068	2.85931e-08	0.000967248
GRMZM2G345493	0.402353	2.92409e-09	9.89163e-05	-0.248059	0.000709821	1
GRMZM2G129209	0.402342	2.92725e-09	9.9023e-05	-0.11758	0.112921	1
GRMZM2G089308	0.401914	3.05287e-09	0.000103272	-0.289035	7.24068e-05	1
GRMZM2G133624	-0.401566	3.15896e-09	0.000106861	0.35777	6.61885e-07	0.0223902
GRMZM2G006981	-0.400873	3.38112e-09	0.000114376	0.164581	0.0259902	1
GRMZM2G068316	0.400804	3.40408e-09	0.000115153	-0.0291621	0.695149	1
GRMZM2G029530	0.40072	3.43203e-09	0.000116099	-0.483209	4.2628e-12	1.44202e-07
GRMZM2G180418	0.400628	3.46311e-09	0.00011715	-0.311723	1.74276e-05	0.58954
GRMZM2G048907	0.400423	3.53308e-09	0.000119517	0.0869842	0.241656	1
GRMZM2G065896	0.399853	3.73536e-09	0.00012636	-0.421169	2.9041e-09	9.82399e-05
GRMZM2G162800	0.399776	3.76363e-09	0.000127316	-0.347873	1.39818e-06	0.0472975
GRMZM2G175401	0.399655	3.80842e-09	0.000128831	-0.514037	9.88662e-14	3.34444e-09
GRMZM2G145500	0.399556	3.84508e-09	0.000130071	-0.204946	0.00538482	1
GRMZM5G836250	0.399231	3.96897e-09	0.000134262	-0.189475	0.0102017	1
GRMZM2G071996	0.398718	4.17191e-09	0.000141127	0.00672589	0.927998	1
GRMZM2G042253	0.398614	4.2141e-09	0.000142554	-0.57115	3.10667e-17	1.05092e-12
GRMZM2G144742	0.398477	4.27083e-09	0.000144474	-0.254599	0.000505079	1
GRMZM2G455809	0.398427	4.29138e-09	0.000145169	-0.293323	5.5822e-05	1
GRMZM2G410710	-0.398069	4.44308e-09	0.0001503	0.324344	7.48954e-06	0.253356
GRMZM2G336908	0.397449	4.71846e-09	0.000159616	-0.4798	6.31866e-12	2.13748e-07
GRMZM2G017532	0.397174	4.84533e-09	0.000163908	-0.221464	0.00258775	1
GRMZM2G011213	0.397073	4.89302e-09	0.000165521	-0.610406	4.58202e-20	1.55001e-15
GRMZM2G392700	0.397057	4.90075e-09	0.000165782	-0.400122	2.00137e-08	0.000677022
GRMZM2G021074	0.396436	5.20348e-09	0.000176023	-0.253455	0.000536403	1
GRMZM2G069911	-0.396425	5.20882e-09	0.000176204	0.456368	8.42785e-11	2.85097e-06
GRMZM2G124466	0.395605	5.63684e-09	0.000190683	-0.340673	2.37145e-06	0.0802214
GRMZM2G460860	-0.395504	5.69217e-09	0.000192555	0.159652	0.030866	1
GRMZM2G112895	0.395205	5.85795e-09	0.000198163	-0.205642	0.00522671	1
GRMZM2G094543	0.394843	6.06536e-09	0.000205179	-0.483568	4.08892e-12	1.3832e-07
GRMZM2G084181	0.394839	6.06745e-09	0.00020525	-0.437826	5.72066e-10	1.93519e-05
GRMZM2G047513	0.393836	6.67929e-09	0.000225947	-0.260646	0.000365806	1
GRMZM2G031780	0.393829	6.68366e-09	0.000226095	-0.420259	3.16566e-09	0.000107088
GRMZM2G030606	0.392951	7.26811e-09	0.000245866	-0.190413	0.00982653	1
GRMZM2G110408	0.392947	7.27092e-09	0.000245961	-0.301042	3.45815e-05	1
GRMZM2G131165	0.392705	7.4406e-09	0.000251701	-0.416729	4.41291e-09	0.00014928
GRMZM2G317451	0.39207	7.90382e-09	0.00026737	-0.302218	3.21103e-05	1
GRMZM2G057186	0.392034	7.93129e-09	0.0002683	-0.486007	3.07624e-12	1.04063e-07
GRMZM2G156608	-0.391333	8.47706e-09	0.000286762	0.344303	1.81986e-06	0.0615622
GRMZM2G392101	0.391318	8.48946e-09	0.000287181	-0.314409	1.46065e-05	0.49411
GRMZM2G088396	0.391016	8.73541e-09	0.000295501	-0.43221	9.9917e-10	3.37999e-05
GRMZM2G069092	0.390582	9.10179e-09	0.000307895	-0.461265	4.98403e-11	1.686e-06
GRMZM2G105539	0.390556	9.12442e-09	0.000308661	-0.473304	1.32168e-11	4.47098e-07
GRMZM2G005886	0.390548	9.13169e-09	0.000308907	-0.207295	0.00486764	1
GRMZM2G108849	-0.390431	9.23298e-09	0.000312333	0.195982	0.00784036	1
GRMZM2G113202	0.390395	9.26412e-09	0.000313387	-0.398534	2.3028e-08	0.000778993
GRMZM2G070723	0.390378	9.27904e-09	0.000313891	-0.459126	6.27579e-11	2.12298e-06
GRMZM2G112165	-0.390223	9.41584e-09	0.000318519	0.370566	2.42239e-07	0.00819446
GRMZM5G814159	-0.390073	9.55049e-09	0.000323074	0.531593	9.72664e-15	3.29033e-10
GRMZM2G027663	0.389873	9.73222e-09	0.000329222	-0.496398	8.91958e-13	3.01732e-08
GRMZM2G122327	0.389703	9.89018e-09	0.000334565	-0.319166	1.06399e-05	0.359926
GRMZM2G080044	0.389591	9.99469e-09	0.0003381	-0.42197	2.69139e-09	9.10444e-05
GRMZM2G042683	0.389129	1.04398e-08	0.000353159	-0.473267	1.32714e-11	4.48945e-07
GRMZM2G304712	0.389108	1.04598e-08	0.000353835	-0.624687	3.39208e-21	1.14747e-16
GRMZM2G061876	0.389033	1.05339e-08	0.000356342	-0.179783	0.0148806	1
GRMZM2G003246	0.388403	1.11765e-08	0.000378079	-0.444328	2.96107e-10	1.00167e-05
GRMZM2G162292	0.387406	1.22716e-08	0.000415124	-0.334428	3.71036e-06	0.125514
GRMZM2G053027	0.387365	1.23192e-08	0.000416734	-0.471896	1.54779e-11	5.23587e-07
GRMZM2G033491	-0.387321	1.23706e-08	0.000418473	0.163701	0.0268091	1
GRMZM5G878823	0.386545	1.33e-08	0.000449913	-0.304997	2.69142e-05	0.910453
GRMZM2G343916	0.386506	1.33495e-08	0.000451587	-0.276425	0.000151951	1
GRMZM2G409133	0.386102	1.38611e-08	0.000468895	0.00868492	0.90711	1
GRMZM2G115766	-0.385913	1.41071e-08	0.000477214	0.272979	0.000184935	1
GRMZM2G339503	-0.385879	1.41524e-08	0.000478746	0.227483	0.00195521	1
GRMZM2G048012	-0.385147	1.51499e-08	0.000512491	0.306315	2.4737e-05	0.836805
GRMZM2G017077	0.38431	1.63732e-08	0.000553872	-0.156957	0.0338466	1
GRMZM2G171170	-0.384297	1.63924e-08	0.000554522	0.257294	0.000437871	1
GRMZM2G058407	0.384279	1.64188e-08	0.000555417	-0.579499	8.35187e-18	2.82527e-13
GRMZM2G152419	0.38416	1.66011e-08	0.000561582	-0.290585	6.59409e-05	1
GRMZM2G162672	0.383758	1.72308e-08	0.000582885	-0.229425	0.00178344	1
GRMZM2G003852	-0.383126	1.82655e-08	0.000617884	0.346939	1.49848e-06	0.0506904
GRMZM6G435471	-0.382139	2.00038e-08	0.000676688	0.354187	8.70195e-07	0.029437
GRMZM2G123428	0.382	2.02618e-08	0.000685417	-0.205197	0.00532729	1
GRMZM2G088669	0.381905	2.04398e-08	0.000691437	-0.213358	0.00373229	1
GRMZM2G162814	0.381888	2.04717e-08	0.000692516	-0.38119	1.01682e-07	0.00343969
GRMZM2G013652	-0.381809	2.06209e-08	0.000697562	0.257356	0.000436429	1
GRMZM2G082564	-0.381763	2.07084e-08	0.000700525	0.316582	1.26465e-05	0.427806
GRMZM2G117298	0.381567	2.10849e-08	0.00071326	-0.334414	3.71389e-06	0.125633
GRMZM2G077222	0.38151	2.1194e-08	0.000716952	-0.0332549	0.654943	1
GRMZM2G137849	0.381006	2.21972e-08	0.000750887	-0.190071	0.00996183	1
GRMZM2G130064	0.380955	2.23018e-08	0.000754426	-0.389784	4.92383e-08	0.00166563
GRMZM2G157207	0.379909	2.45385e-08	0.000830089	-0.183438	0.0129322	1
GRMZM2G078124	-0.379827	2.47235e-08	0.000836346	0.220335	0.00272531	1
GRMZM2G021877	-0.37972	2.49657e-08	0.000844539	0.228615	0.0018533	1
GRMZM2G051750	-0.379637	2.51557e-08	0.000850968	0.338108	2.85334e-06	0.0965229
GRMZM2G068179	0.379421	2.56556e-08	0.000867876	-0.512396	1.21975e-13	4.12616e-09
GRMZM2G040561	-0.379069	2.64921e-08	0.000896176	0.271125	0.000205336	1
GRMZM2G043822	-0.378928	2.68343e-08	0.000907751	0.314918	1.41236e-05	0.477774
GRMZM2G436710	0.378859	2.70014e-08	0.000913404	-0.0164214	0.825375	1
GRMZM2G048904	0.378614	2.76112e-08	0.000934031	-0.0872424	0.240256	1
GRMZM2G050570	0.378477	2.79555e-08	0.000945678	-0.235266	0.00134627	1
GRMZM2G096962	0.378416	2.81118e-08	0.000950965	-0.215782	0.00334963	1
GRMZM5G867185	-0.378326	2.83432e-08	0.000958792	0.3889	5.31042e-08	0.00179641
GRMZM6G625730	-0.378298	2.84154e-08	0.000961236	0.201421	0.00625358	1
GRMZM2G106331	0.378272	2.84831e-08	0.000963525	-0.192159	0.00916085	1
GRMZM2G133121	0.378021	2.91382e-08	0.000985688	-0.414422	5.47151e-09	0.00018509
GRMZM2G005433	0.377624	3.02068e-08	0.00102184	-0.402222	1.66073e-08	0.000561793
GRMZM6G735128	-0.377369	3.0912e-08	0.00104569	0.265783	0.000276441	1
GRMZM2G011269	0.377097	3.16812e-08	0.00107171	-0.189062	0.0103708	1
GRMZM2G129208	0.377028	3.18805e-08	0.00107845	-0.111024	0.134589	1
GRMZM2G075074	0.376715	3.27922e-08	0.00110929	-0.236265	0.00128218	1
GRMZM2G012964	-0.376448	3.3592e-08	0.00113635	0.234431	0.00140208	1
GRMZM2G005771	-0.376286	3.40877e-08	0.00115312	0.297992	4.18522e-05	1
GRMZM5G809546	0.376217	3.43011e-08	0.00116034	-0.114268	0.1235	1
GRMZM2G038401	0.375336	3.71325e-08	0.00125612	-0.514188	9.69797e-14	3.28063e-09
GRMZM2G157379	-0.375067	3.80409e-08	0.00128685	0.319656	1.02954e-05	0.348272
GRMZM2G025659	0.375043	3.81204e-08	0.00128954	-0.187818	0.0108953	1
GRMZM2G121166	0.374899	3.86162e-08	0.00130631	-0.380344	1.09083e-07	0.00369007
GRMZM2G086788	0.374704	3.92984e-08	0.00132938	-0.28404	9.75315e-05	1
GRMZM2G169699	0.374537	3.98936e-08	0.00134952	-0.261039	0.000358123	1
GRMZM2G137558	-0.374131	4.13703e-08	0.00139948	0.184102	0.0126033	1
GRMZM2G028945	0.373964	4.19905e-08	0.00142045	-0.363756	4.15828e-07	0.0140666
GRMZM2G063369	0.373759	4.27676e-08	0.00144674	-0.383343	8.49511e-08	0.00287372
GRMZM2G103250	0.373442	4.3998e-08	0.00148836	-0.257193	0.000440227	1
GRMZM2G478664	0.373024	4.56711e-08	0.00154496	-0.308023	2.21637e-05	0.749754
GRMZM2G423137	0.372802	4.65812e-08	0.00157575	-0.251978	0.000579508	1
AC213521.3_FG005	0.372731	4.68804e-08	0.00158587	-0.34384	1.88276e-06	0.0636899
GRMZM2G003033	0.372577	4.75271e-08	0.00160775	-0.290177	6.75878e-05	1
GRMZM2G067315	-0.372549	4.76429e-08	0.00161166	-0.000601765	0.993549	1
GRMZM2G090018	0.372246	4.89483e-08	0.00165582	-0.213997	0.0036278	1
GRMZM2G383088	0.371728	5.12525e-08	0.00173377	-0.136543	0.0653145	1
GRMZM2G380515	-0.371678	5.14809e-08	0.0017415	0.44665	2.33263e-10	7.89083e-06
GRMZM2G302195	0.371348	5.30105e-08	0.00179324	-0.213834	0.00365413	1
GRMZM2G377115	0.371314	5.31713e-08	0.00179868	-0.307596	2.27824e-05	0.770681
GRMZM2G137046	0.371272	5.33665e-08	0.00180528	-0.306743	2.40667e-05	0.81413
GRMZM2G056929	-0.37118	5.38042e-08	0.00182009	0.0799249	0.282143	1
GRMZM2G022192	0.371062	5.43733e-08	0.00183934	-0.356505	7.29307e-07	0.024671
GRMZM2G177621	-0.370945	5.49369e-08	0.00185841	0.359298	5.8836e-07	0.0199031
GRMZM2G046418	0.370592	5.66825e-08	0.00191746	-0.509276	1.81271e-13	6.13204e-09
GRMZM2G045818	-0.370091	5.92473e-08	0.00200422	0.393049	3.71775e-08	0.00125764
GRMZM2G164558	0.369834	6.06077e-08	0.00205024	-0.132347	0.0741063	1
GRMZM2G380457	0.369608	6.18258e-08	0.00209144	0.0295664	0.691137	1
GRMZM2G159250	0.368929	6.56367e-08	0.00222036	-0.275962	0.000156043	1
GRMZM2G146553	0.368881	6.5912e-08	0.00222967	-0.593825	8.01743e-19	2.71214e-14
GRMZM2G473463	0.36865	6.72645e-08	0.00227542	-0.522722	3.19225e-14	1.07987e-09
GRMZM2G072855	-0.368401	6.87547e-08	0.00232583	0.33787	2.90258e-06	0.0981886
GRMZM2G009901	0.36829	6.94262e-08	0.00234855	-0.37326	1.94956e-07	0.00659498
GRMZM2G143767	0.368194	7.00149e-08	0.00236846	-0.516286	7.40114e-14	2.50366e-09
GRMZM2G086030	0.368019	7.10967e-08	0.00240506	-0.446915	2.26983e-10	7.67839e-06
GRMZM2G141241	0.367689	7.31806e-08	0.00247555	-0.429396	1.31621e-09	4.45246e-05
GRMZM2G018929	0.367283	7.58278e-08	0.0025651	-0.0718427	0.333814	1
GRMZM2G038833	0.367195	7.64123e-08	0.00258487	-0.250034	0.000641087	1
GRMZM2G108138	0.367109	7.69936e-08	0.00260454	-0.328162	5.75747e-06	0.194764
GRMZM2G472346	-0.367052	7.7374e-08	0.00261741	0.216907	0.00318444	1
GRMZM2G455085	0.366696	7.98187e-08	0.00270011	-0.272414	0.000190945	1
GRMZM5G836910	0.366675	7.99635e-08	0.00270501	0.0213082	0.774641	1
GRMZM2G155242	0.366436	8.16481e-08	0.00276199	-0.50264	4.15477e-13	1.40548e-08
GRMZM2G453832	0.366306	8.2577e-08	0.00279342	-0.322091	8.73286e-06	0.295415
GRMZM2G000278	-0.366095	8.41124e-08	0.00284536	0.34945	1.24323e-06	0.0420559
GRMZM2G145496	0.366005	8.47744e-08	0.00286775	-0.147141	0.0468472	1
GRMZM2G032253	0.36593	8.53325e-08	0.00288663	-0.148062	0.0454717	1
GRMZM2G114182	0.365479	8.87437e-08	0.00300202	-0.353615	9.08823e-07	0.0307437
GRMZM2G151903	0.365349	8.97508e-08	0.00303609	-0.418583	3.7084e-09	0.000125448
GRMZM2G478624	-0.365258	9.0469e-08	0.00306039	0.124314	0.093607	1
GRMZM2G157007	0.365049	9.21186e-08	0.00311619	-0.0456232	0.539698	1
GRMZM2G078368	0.364801	9.41251e-08	0.00318406	-0.419351	3.44949e-09	0.000116689
GRMZM2G099630	0.364339	9.79736e-08	0.00331425	-0.516353	7.33722e-14	2.48204e-09
GRMZM2G023946	0.364134	9.9723e-08	0.00337343	-0.360349	5.42397e-07	0.0183482
GRMZM2G144730	0.364055	1.00404e-07	0.00339646	-0.411791	6.97802e-09	0.000236053
GRMZM2G138190	0.363942	1.01397e-07	0.00343004	0.0450398	0.544901	1
GRMZM6G818567	0.363842	1.02274e-07	0.00345973	-0.324293	7.51601e-06	0.254252
GRMZM6G865522	0.363666	1.03846e-07	0.00351291	-0.343639	1.91059e-06	0.0646314
GRMZM2G306345	0.363469	1.05621e-07	0.00357293	0.165153	0.0254697	1
GRMZM2G044900	0.363387	1.06372e-07	0.00359834	-0.329671	5.18407e-06	0.175367
GRMZM2G381129	0.363272	1.07431e-07	0.00363417	-0.509198	1.83065e-13	6.19273e-09
GRMZM2G148106	0.363111	1.08933e-07	0.00368499	-0.310269	1.91613e-05	0.648188
GRMZM2G445057	0.362811	1.11791e-07	0.00378168	-0.525536	2.19797e-14	7.43528e-10
GRMZM2G076885	0.362533	1.14501e-07	0.00387333	-0.443317	3.28357e-10	1.11077e-05
GRMZM2G004468	0.362299	1.16825e-07	0.00395195	-0.216873	0.00318922	1
GRMZM2G036829	0.362004	1.19826e-07	0.00405346	0.00887249	0.905113	1
GRMZM2G102891	-0.361465	1.25503e-07	0.00424552	0.301896	3.27691e-05	1
GRMZM2G176820	0.361022	1.30358e-07	0.00440974	-0.331637	4.51763e-06	0.152822
GRMZM2G014154	0.36098	1.30825e-07	0.00442556	-0.240834	0.00102314	1
GRMZM2G385999	-0.36081	1.32741e-07	0.00449037	0.373153	1.96647e-07	0.00665218
GRMZM2G318635	0.36039	1.37595e-07	0.00465457	-0.347348	1.45371e-06	0.0491762
GRMZM2G375504	-0.360041	1.4176e-07	0.00479547	0.225749	0.00212125	1
GRMZM2G088436	0.359764	1.45142e-07	0.00490985	-0.105614	0.154761	1
GRMZM2G077214	0.359754	1.45265e-07	0.00491403	-0.368756	2.80003e-07	0.00947195
GRMZM2G033493	0.359461	1.48945e-07	0.0050385	-0.0306163	0.680758	1
GRMZM2G108457	0.359262	1.51482e-07	0.00512434	-0.415935	4.75283e-09	0.000160779
GRMZM2G353147	0.359113	1.5342e-07	0.00518988	-0.355394	7.93905e-07	0.0268562
GRMZM2G398288	0.359035	1.54443e-07	0.00522449	-0.172747	0.0193624	1
GRMZM2G154664	0.358778	1.5785e-07	0.00533975	-0.35394	8.86719e-07	0.0299959
GRMZM2G104920	0.358751	1.58215e-07	0.00535209	-0.373174	1.96312e-07	0.00664084
GRMZM2G095598	0.358653	1.59539e-07	0.00539687	-0.026796	0.718795	1
GRMZM2G022837	0.358599	1.60264e-07	0.00542142	0.0342741	0.645078	1
GRMZM2G095239	0.358541	1.61053e-07	0.00544809	-0.317852	1.16195e-05	0.393066
GRMZM5G803433	-0.358145	1.66558e-07	0.00563434	0.295745	4.81033e-05	1
GRMZM2G076950	0.358084	1.67429e-07	0.0056638	-0.318433	1.11766e-05	0.378083
GRMZM2G013318	-0.358036	1.68106e-07	0.0056867	0.423821	2.25546e-09	7.62978e-05
GRMZM2G054013	0.357846	1.70834e-07	0.00577896	-0.356409	7.34668e-07	0.0248523
GRMZM2G130085	0.357767	1.71986e-07	0.00581796	-0.47093	1.72431e-11	5.83299e-07
GRMZM2G069316	-0.357488	1.76089e-07	0.00595675	-0.0184133	0.804595	1
GRMZM2G156227	0.357351	1.78135e-07	0.00602594	-0.145153	0.0499329	1
GRMZM2G062373	-0.35721	1.8028e-07	0.0060985	0.345119	1.71391e-06	0.0579783
GRMZM2G134806	-0.356491	1.91548e-07	0.00647969	0.503463	3.75255e-13	1.26941e-08
GRMZM2G060765	0.356016	1.99374e-07	0.00674442	-0.28925	7.14764e-05	1
GRMZM2G052658	0.355986	1.99872e-07	0.00676129	-0.51746	6.35642e-14	2.15025e-09
GRMZM2G035933	-0.355449	2.09103e-07	0.00707353	0.431072	1.11723e-09	3.77938e-05
GRMZM2G155889	-0.355256	2.12532e-07	0.00718952	0.335199	3.51265e-06	0.118826
GRMZM2G006363	0.35517	2.14073e-07	0.00724165	-0.0534768	0.472154	1
GRMZM2G086269	0.355122	2.1493e-07	0.00727066	-0.280306	0.00012141	1
GRMZM2G134889	-0.354871	2.19502e-07	0.00742532	0.0981694	0.186133	1
GRMZM2G014720	0.354864	2.19637e-07	0.00742987	-0.422069	2.66611e-09	9.01893e-05
GRMZM2G064962	0.35466	2.23408e-07	0.00755744	-0.2998	3.73851e-05	1
GRMZM2G117531	0.354593	2.24668e-07	0.00760007	-0.117351	0.113629	1
GRMZM2G123652	0.354418	2.2799e-07	0.00771245	-0.331225	4.65022e-06	0.157308
GRMZM2G463913	0.354305	2.3016e-07	0.00778585	-0.139241	0.060124	1
GRMZM2G088601	0.354247	2.31274e-07	0.00782352	-0.364622	3.88498e-07	0.0131421
GRMZM2G133749	-0.354127	2.33604e-07	0.00790235	0.276323	0.000152841	1
GRMZM2G093666	0.353922	2.37652e-07	0.00803929	-0.130466	0.0783495	1
GRMZM2G004523	0.353797	2.40133e-07	0.00812323	-0.163852	0.0266667	1
GRMZM2G050108	0.353727	2.41548e-07	0.00817109	-0.406891	1.09153e-08	0.000369243
GRMZM2G158835	0.353716	2.41763e-07	0.00817835	-0.216154	0.00329421	1
GRMZM2G159924	0.35351	2.45966e-07	0.00832054	-0.362288	4.66448e-07	0.015779
GRMZM2G179797	-0.353464	2.4691e-07	0.00835248	0.222534	0.00246329	1
GRMZM2G083964	0.353418	2.47866e-07	0.00838482	-0.357937	6.53434e-07	0.0221044
GRMZM2G174776	-0.353407	2.48088e-07	0.00839231	0.491346	1.63696e-12	5.53752e-08
GRMZM2G044498	0.352501	2.67516e-07	0.00904954	-0.391025	4.42683e-08	0.00149751
GRMZM2G066815	0.352327	2.71432e-07	0.00918199	-0.213358	0.0037323	1
GRMZM5G836674	0.352309	2.71825e-07	0.00919529	-0.514357	9.48877e-14	3.20986e-09
GRMZM2G052821	0.352187	2.74604e-07	0.0092893	-0.211068	0.00412962	1
GRMZM2G005973	0.352104	2.76501e-07	0.00935348	-0.356069	7.54034e-07	0.0255075
GRMZM2G142870	0.352074	2.77191e-07	0.00937681	-0.628464	1.66581e-21	5.63511e-17
GRMZM2G057078	0.352012	2.78616e-07	0.00942502	-0.330887	4.76156e-06	0.161074
GRMZM2G149617	-0.351953	2.79977e-07	0.00947105	0.276152	0.000154351	1
GRMZM2G022308	-0.351951	2.80027e-07	0.00947274	0.166587	0.0242042	1
AC234165.1_FG002	0.351851	2.82356e-07	0.00955154	-0.275481	0.000160394	1
GRMZM2G157296	0.351833	2.82777e-07	0.00956577	-0.315183	1.38781e-05	0.469467
GRMZM2G019695	0.35126	2.96539e-07	0.0100313	-0.190327	0.00986056	1
GRMZM2G125411	-0.351238	2.9709e-07	0.01005	0.323918	7.71107e-06	0.26085
GRMZM2G472382	0.35084	3.07019e-07	0.0103858	-0.455426	9.31573e-11	3.15132e-06
GRMZM2G116258	0.350819	3.07548e-07	0.0104037	-0.190708	0.00971106	1
GRMZM2G481843	0.350701	3.10568e-07	0.0105059	-0.249715	0.000651752	1
AC234159.1_FG002	0.350592	3.13375e-07	0.0106008	-0.295809	4.79149e-05	1
GRMZM2G088847	0.350136	3.25395e-07	0.0110074	-0.41053	7.83465e-09	0.00026503
GRMZM2G070863	-0.349653	3.38619e-07	0.0114548	0.278498	0.000134843	1
GRMZM2G002754	0.349624	3.39413e-07	0.0114817	-0.345833	1.62607e-06	0.0550068
GRMZM2G112057	0.349579	3.40681e-07	0.0115246	-0.129938	0.0795749	1
GRMZM2G011129	0.349519	3.42377e-07	0.0115819	-0.132835	0.0730379	1
GRMZM2G055116	0.349402	3.45689e-07	0.011694	-0.225159	0.00218057	1
GRMZM2G005859	0.349364	3.46755e-07	0.01173	-0.171147	0.0205314	1
GRMZM2G178192	0.34933	3.47741e-07	0.0117634	-0.0216088	0.771549	1
GRMZM2G062129	0.349215	3.51042e-07	0.011875	-0.0940831	0.205218	1
GRMZM2G012404	0.349025	3.56553e-07	0.0120615	-0.228275	0.00188339	1
GRMZM2G397661	-0.348686	3.66615e-07	0.0124019	0.292962	5.70654e-05	1
GRMZM2G152526	0.348244	3.80164e-07	0.0128602	-0.329653	5.19056e-06	0.175586
GRMZM2G017045	0.348225	3.80758e-07	0.0128803	-0.2771	0.000146168	1
GRMZM2G123922	0.348219	3.80928e-07	0.012886	-0.38289	8.82388e-08	0.00298494
GRMZM2G136262	0.348202	3.81479e-07	0.0129047	-0.174909	0.0178753	1
GRMZM2G071450	0.348187	3.8192e-07	0.0129196	0.173066	0.0191369	1
GRMZM5G887054	-0.348133	3.83615e-07	0.0129769	0.438086	5.57327e-10	1.88533e-05
GRMZM2G021170	0.348041	3.8653e-07	0.0130755	-0.221237	0.00261498	1
GRMZM2G171333	0.347847	3.92724e-07	0.0132851	-0.269949	0.000219346	1
GRMZM2G161212	0.347762	3.95448e-07	0.0133772	-0.482028	4.88789e-12	1.65348e-07
GRMZM2G115812	0.347553	4.02286e-07	0.0136085	-0.356007	7.57572e-07	0.0256272
GRMZM2G092663	-0.34726	4.12006e-07	0.0139373	0.396079	2.85643e-08	0.000966272
GRMZM2G134149	-0.347201	4.14003e-07	0.0140049	0.422005	2.68238e-09	9.07397e-05
GRMZM2G153476	0.346391	4.42258e-07	0.0149607	-0.228694	0.00184637	1
GRMZM2G566786	0.34635	4.43746e-07	0.015011	-0.278659	0.000133597	1
GRMZM2G377761	0.346259	4.47033e-07	0.0151222	-0.533517	7.48237e-15	2.53114e-10
GRMZM6G924006	0.34611	4.52513e-07	0.0153076	-0.373501	1.91176e-07	0.00646709
GRMZM2G047434	-0.34606	4.54332e-07	0.0153692	-0.0886751	0.232592	1
GRMZM2G139066	-0.345999	4.56583e-07	0.0154453	0.369549	2.62812e-07	0.00889042
GRMZM2G046011	-0.345774	4.65039e-07	0.0157313	0.242968	0.000919422	1
GRMZM2G063162	-0.344916	4.9855e-07	0.0168649	0.153022	0.0386345	1
GRMZM2G337113	0.34475	5.05287e-07	0.0170928	0.174752	0.0179794	1
GRMZM2G161673	0.344691	5.07711e-07	0.0171748	-0.127428	0.0856118	1
GRMZM2G093526	0.344679	5.08188e-07	0.017191	-0.20515	0.00533798	1
GRMZM2G010937	0.3444	5.19788e-07	0.0175834	-0.124288	0.0936759	1
GRMZM2G101760	0.3443	5.23996e-07	0.0177257	-0.238332	0.00115833	1
GRMZM2G377341	0.344134	5.31098e-07	0.017966	-0.442476	3.57698e-10	1.21002e-05
GRMZM2G039278	0.34405	5.34703e-07	0.0180879	-0.415739	4.84053e-09	0.000163745
GRMZM2G109165	0.344014	5.36266e-07	0.0181408	-0.0152004	0.838174	1
GRMZM2G042602	0.343997	5.3698e-07	0.018165	-0.298028	4.17587e-05	1
GRMZM2G088114	0.343949	5.3909e-07	0.0182363	-0.353748	8.99663e-07	0.0304338
GRMZM2G420055	0.343625	5.53373e-07	0.0187195	-0.236368	0.00127573	1
GRMZM2G131708	0.343587	5.55061e-07	0.0187766	-0.0545524	0.463277	1
GRMZM2G329144	-0.343481	5.59815e-07	0.0189374	0.432199	1.00018e-09	3.38341e-05
GRMZM2G142097	0.343409	5.63097e-07	0.0190484	-0.234263	0.00141352	1
GRMZM2G051879	0.343389	5.63978e-07	0.0190783	-0.415292	5.04636e-09	0.000170708
GRMZM2G066612	0.343333	5.66544e-07	0.0191651	-0.486901	2.77e-12	9.37034e-08
GRMZM2G039586	0.343329	5.667e-07	0.0191703	-0.240365	0.00104728	1
GRMZM2G097275	0.343271	5.69374e-07	0.0192608	-0.249853	0.000647138	1
GRMZM2G139035	-0.343265	5.69632e-07	0.0192695	0.287521	7.92975e-05	1
GRMZM2G306741	0.343198	5.72708e-07	0.0193736	-0.278199	0.000137195	1
GRMZM2G453388	-0.342943	5.84607e-07	0.0197761	0.306707	2.4123e-05	0.816032
GRMZM2G043240	0.342878	5.87684e-07	0.0198802	-0.388186	5.64325e-08	0.001909
GRMZM2G139900	-0.342694	5.96441e-07	0.0201764	0.2159	0.00333197	1
GRMZM2G122943	0.342568	6.02509e-07	0.0203817	-0.236304	0.0012797	1
GRMZM2G110345	0.342563	6.02741e-07	0.0203895	-0.24807	0.000709414	1
GRMZM2G087598	0.342509	6.05373e-07	0.0204785	-0.19382	0.00856467	1
GRMZM5G876434	0.342421	6.09663e-07	0.0206237	-0.486235	2.99512e-12	1.01319e-07
GRMZM5G888696	0.342187	6.21215e-07	0.0210145	-0.225586	0.00213748	1
GRMZM2G152599	-0.342091	6.26014e-07	0.0211768	0.232728	0.00152253	1
GRMZM2G009320	0.342074	6.26846e-07	0.0212049	0.0696507	0.34881	1
GRMZM2G133050	-0.341963	6.32474e-07	0.0213953	0.291822	6.11724e-05	1
GRMZM2G101515	-0.341963	6.32477e-07	0.0213954	0.113733	0.125278	1
GRMZM2G064386	0.341907	6.35318e-07	0.0214915	-0.368413	2.87755e-07	0.00973416
GRMZM2G150190	0.341802	6.40657e-07	0.0216721	-0.341082	2.30213e-06	0.0778764
GRMZM2G012904	0.341737	6.43997e-07	0.0217851	-0.314481	1.45378e-05	0.491785
GRMZM5G869196	-0.341666	6.47717e-07	0.021911	0.327184	6.16078e-06	0.208407
GRMZM6G785877	0.341548	6.53837e-07	0.022118	-0.221986	0.00252636	1
GRMZM2G037204	0.341475	6.57699e-07	0.0222486	-0.452059	1.32883e-10	4.49518e-06
GRMZM2G383154	0.341295	6.67188e-07	0.0225697	-0.217723	0.00306917	1
GRMZM5G858556	0.341281	6.67969e-07	0.0225961	-0.135569	0.0672747	1
GRMZM2G363545	0.341246	6.69844e-07	0.0226595	-0.492182	1.48153e-12	5.01172e-08
GRMZM2G096261	-0.341117	6.76796e-07	0.0228947	0.140003	0.0587224	1
GRMZM2G360021	0.340955	6.85586e-07	0.023192	0.00573591	0.938574	1
GRMZM2G089696	0.340899	6.88639e-07	0.0232953	-0.296276	4.65524e-05	1
GRMZM2G446515	-0.340779	6.95296e-07	0.0235205	0.152474	0.0393446	1
GRMZM2G119300	0.34071	6.99117e-07	0.0236497	-0.493601	1.24989e-12	4.22814e-08
GRMZM2G170013	0.34057	7.06997e-07	0.0239163	-0.238101	0.00117161	1
GRMZM2G139407	-0.340445	7.14057e-07	0.0241551	0.235715	0.00131708	1
GRMZM2G115772	0.340353	7.1936e-07	0.0243345	-0.439634	4.76989e-10	1.61356e-05
GRMZM2G027478	0.340267	7.24306e-07	0.0245018	-0.372696	2.04049e-07	0.00690256
GRMZM2G105542	0.340226	7.26639e-07	0.0245807	-0.382823	8.87306e-08	0.00300158
GRMZM2G109725	0.339949	7.42848e-07	0.025129	-0.176902	0.0165929	1
GRMZM2G002165	0.33992	7.44562e-07	0.025187	-0.256868	0.000447917	1
GRMZM2G463464	0.339751	7.54666e-07	0.0255288	-0.253338	0.000539711	1
GRMZM2G053299	-0.339683	7.58764e-07	0.0256675	0.113915	0.124672	1
GRMZM5G821611	0.339512	7.69146e-07	0.0260187	-0.462699	4.26683e-11	1.44338e-06
GRMZM2G002617	-0.339399	7.76073e-07	0.026253	0.296227	4.66927e-05	1
GRMZM2G052666	0.339309	7.81633e-07	0.0264411	-0.21437	0.00356804	1
GRMZM2G100976	0.339226	7.8678e-07	0.0266152	0.00526722	0.943584	1
GRMZM2G042492	0.339053	7.97698e-07	0.0269845	0.0236985	0.750154	1
GRMZM2G050329	0.338906	8.07052e-07	0.0273009	-0.324257	7.53438e-06	0.254873
GRMZM2G173404	-0.338813	8.13013e-07	0.0275026	0.190773	0.00968575	1
GRMZM2G010953	-0.33881	8.13198e-07	0.0275089	0.244981	0.000830519	1
GRMZM2G456471	0.338805	8.13557e-07	0.027521	-0.516693	7.02083e-14	2.37501e-09
GRMZM2G172537	0.338694	8.20737e-07	0.0277639	-0.431479	1.07357e-09	3.63168e-05
GRMZM2G004382	-0.338664	8.22679e-07	0.0278296	0.297511	4.31219e-05	1
GRMZM2G397247	0.338606	8.26442e-07	0.0279569	-0.0889118	0.231343	1
GRMZM2G037140	0.338561	8.29429e-07	0.0280579	-0.27316	0.000183054	1
GRMZM2G133023	-0.338487	8.34293e-07	0.0282225	-0.0022052	0.976365	1
GRMZM2G021439	0.338458	8.36218e-07	0.0282876	-0.47744	8.27609e-12	2.79964e-07
GRMZM2G106928	0.338039	8.64412e-07	0.0292413	-0.158153	0.032495	1
GRMZM2G122843	0.337443	9.06085e-07	0.0306511	-0.199055	0.00690468	1
GRMZM2G063258	0.337311	9.15525e-07	0.0309704	-0.167094	0.0237691	1
GRMZM5G835235	0.336937	9.42942e-07	0.0318978	-0.454064	1.07596e-10	3.63976e-06
GRMZM2G046900	0.336889	9.46478e-07	0.0320174	-0.405123	1.28051e-08	0.00043317
GRMZM2G005024	0.336856	9.48947e-07	0.032101	-0.351761	1.04542e-06	0.0353644
GRMZM2G117633	0.336843	9.49978e-07	0.0321359	-0.0753926	0.310417	1
GRMZM2G009189	0.336754	9.56612e-07	0.0323603	0.00980444	0.895201	1
GRMZM2G041876	-0.336464	9.78735e-07	0.0331087	0.337069	3.07409e-06	0.10399
GRMZM2G027431	0.336131	1.00468e-06	0.0339863	-0.160727	0.0297406	1
GRMZM2G048836	-0.336106	1.0066e-06	0.0340514	0.0763746	0.304139	1
GRMZM2G017351	0.33606	1.01025e-06	0.0341749	-0.107686	0.146784	1
GRMZM2G003720	-0.335942	1.01966e-06	0.034493	0.249327	0.000664963	1
GRMZM5G870219	0.335831	1.0286e-06	0.0347953	-0.112025	0.131091	1
GRMZM2G001724	0.335812	1.03011e-06	0.0348466	-0.0924872	0.213043	1
GRMZM2G181336	-0.3358	1.03112e-06	0.0348808	0.446024	2.48802e-10	8.41647e-06
GRMZM2G405815	0.335792	1.03178e-06	0.0349029	-0.369839	2.56793e-07	0.0086868
GRMZM2G068566	-0.335707	1.03862e-06	0.0351345	0.232118	0.00156792	1
GRMZM2G158147	0.3357	1.03919e-06	0.0351537	-0.17958	0.0149959	1
GRMZM2G084719	0.335644	1.0438e-06	0.0353096	-0.383083	8.68274e-08	0.0029372
GRMZM2G058584	0.335611	1.04652e-06	0.0354018	-0.36342	4.26929e-07	0.0144422
GRMZM2G344205	0.335499	1.05572e-06	0.0357128	0.0375402	0.613887	1
GRMZM2G173612	0.335489	1.05655e-06	0.0357409	-0.0953861	0.198985	1
GRMZM2G166383	0.335319	1.07071e-06	0.0362198	-0.383362	8.48216e-08	0.00286934
GRMZM2G307561	-0.335281	1.07393e-06	0.0363289	0.565245	7.6942e-17	2.60279e-12
GRMZM2G126361	0.335264	1.07531e-06	0.0363757	-0.361461	4.9749e-07	0.0168291
GRMZM2G178533	-0.335189	1.08163e-06	0.0365894	0.0293432	0.69335	1
GRMZM2G161418	0.335149	1.08508e-06	0.036706	-0.397147	2.60152e-08	0.000880043
GRMZM2G149383	0.334926	1.10413e-06	0.0373507	-0.0987696	0.183443	1
GRMZM2G181194	-0.33484	1.11161e-06	0.0376037	0.242039	0.000963324	1
GRMZM2G396553	0.334639	1.12926e-06	0.0382005	-0.564034	9.24617e-17	3.12779e-12
GRMZM2G065083	0.334522	1.1396e-06	0.0385503	0.0535483	0.471561	1
GRMZM2G056039	-0.334403	1.15022e-06	0.0389095	0.403375	1.49808e-08	0.000506772
GRMZM2G059363	0.334316	1.15803e-06	0.039174	-0.175103	0.0177463	1
GRMZM2G170727	-0.33392	1.19436e-06	0.0404027	0.44727	2.18818e-10	7.40218e-06
GRMZM2G332809	0.333916	1.19474e-06	0.0404158	-0.291666	6.17554e-05	1
GRMZM2G004768	0.33391	1.19529e-06	0.0404342	-0.283834	9.87213e-05	1
GRMZM2G039089	0.333902	1.19604e-06	0.0404597	0.00177582	0.980966	1
GRMZM5G867125	0.333844	1.20148e-06	0.0406437	-0.145496	0.0493884	1
GRMZM2G389233	0.333735	1.21174e-06	0.0409909	-0.359278	5.89284e-07	0.0199343
GRMZM2G048210	-0.333675	1.21738e-06	0.0411817	0.302172	3.22034e-05	1
AC198418.3_FG005	0.333568	1.22757e-06	0.0415263	-0.458122	6.98903e-11	2.36425e-06
GRMZM2G377168	0.333456	1.23828e-06	0.0418885	0.146962	0.047118	1
GRMZM2G041765	-0.333399	1.24386e-06	0.0420774	0.353964	8.85099e-07	0.0299411
GRMZM2G091245	0.333381	1.2456e-06	0.042136	-0.176591	0.0167872	1
GRMZM2G136901	0.333004	1.28265e-06	0.0433896	-0.222391	0.00247961	1
GRMZM2G001304	0.332662	1.31708e-06	0.0445542	-0.495897	9.47729e-13	3.20598e-08
GRMZM2G062470	0.332493	1.33448e-06	0.0451428	-0.156582	0.0342802	1
GRMZM2G030125	-0.332427	1.34133e-06	0.0453746	0.519576	4.82549e-14	1.63237e-09
GRMZM2G049329	0.332366	1.34768e-06	0.0455894	-0.10425	0.16019	1
GRMZM2G111501	0.332355	1.3489e-06	0.0456307	-0.294694	5.13211e-05	1
GRMZM2G101867	0.332115	1.37421e-06	0.0464868	-0.362666	4.5288e-07	0.01532
GRMZM2G076537	0.331962	1.39059e-06	0.047041	-0.511607	1.34878e-13	4.56267e-09
GRMZM2G150260	0.331672	1.42211e-06	0.0481073	-0.134955	0.0685355	1
GRMZM2G099305	0.331619	1.42791e-06	0.0483033	-0.15605	0.0349033	1
GRMZM2G322024	-0.331545	1.43613e-06	0.0485815	0.362744	4.50141e-07	0.0152274
GRMZM2G126386	0.331273	1.46661e-06	0.0496126	-0.392556	3.87972e-08	0.00131243
GRMZM2G362949	0.331186	1.4765e-06	0.049947	-0.431237	1.09932e-09	3.71878e-05
