# Supplementary material for: Maize adaptation across temperate climates was obtained via expression of two florigen genes
Source: PLoS Genet. 2020 Jul 16;16(7):e1008882. doi: 10.1371/journal.pgen.1008882 (PMC7386623; doi:10.1371/journal.pgen.1008882)
Supplement: S7 Table — List of significant SNPs under selection (log10 posterior odds (PO) > 0.5) for chromosomes 3 and 8. SNPs were found after comparison of the whole population (pop). Rows highlighted in yellow denote SNPs overlapping with core-QTL intervals (QTL). Rows highlighted in green show SNPs that lie within a region that encompasses a coding sequence in an interval of +/- 5 kb. Prob signifies the posterior probability for the model including selection. log10(PO), the logarithm of Posterior Odds to base 10 for the model including selection. Alpha is the estimated alpha coefficient indicating the strength and direction of selection. Fst is the coefficient estimated by BayeScanFST. The established function according to MaizeGDB or a tentative description inferred from the function of the rice/sorghum/Arabidopsis orthologs are also shown. (XLSX) [file pgen.1008882.s019.xlsx]

## Sheet: Sheet1
prob	log10.PO.	qval	alpha	Fst	Chromosome	SNP_Name	SNP_Position (bp)	outliers	Type	pop	QTLs	Proposed candidate genes	Gene description
0.77656	0.541	0.13866	-1.4265	0.088469	8	S8_2990983	2990983	yes	FST_bsc	Whole Population	out
0.76375	0.50959	0.14354	-1.4013	0.090326	8	S8_6465155	6465155	yes	FST_bsc	Whole Population	out
0.77856	0.54603	0.13769	-1.4236	0.08834	8	S8_6465157	6465157	yes	FST_bsc	Whole Population	out
0.76975	0.52416	0.14204	-1.2993	0.09378	8	AX-91449909	7761298	yes	FST_bsc	Whole Population	out
0.80376	0.61234	0.11787	-1.4366	0.085372	8	AX-91408650	8275873	yes	FST_bsc	Whole Population	out
0.77355	0.53353	0.14108	-1.3312	0.092256	8	AX-91746928	8290149	yes	FST_bsc	Whole Population	out
0.83677	0.7098	0.097606	-1.5249	0.078654	8	AX-91394498	8290329	yes	FST_bsc	Whole Population	out
0.77315	0.53254	0.14156	-1.403	0.089738	8	S8_10294566	10294566	yes	FST_bsc	Whole Population	out
0.76275	0.50718	0.14454	-1.3914	0.091227	8	S8_10294613	10294613	yes	FST_bsc	Whole Population	out
0.76655	0.51635	0.14304	-1.3658	0.091517	8	S8_10864255	10864255	yes	FST_bsc	Whole Population	out
0.85657	0.77613	0.086285	-1.5376	0.076647	8	S8_12273955	12273955	yes	FST_bsc	Whole Population	out
0.92519	1.0922	0.046309	-1.7747	0.060979	8	S8_12273960	12273960	yes	FST_bsc	Whole Population	out
0.76195	0.50526	0.14504	-1.2769	0.095409	8	AX-91072090	12350009	yes	FST_bsc	Whole Population	out
0.80396	0.61289	0.11729	-1.3686	0.087884	8	S8_14001425	14001425	yes	FST_bsc	Whole Population	out
0.77516	0.53751	0.13964	-1.3098	0.093099	8	S8_15271409	15271409	yes	FST_bsc	Whole Population	out
0.90078	0.95802	0.056071	-1.6484	0.068099	8	S8_15271719	15271719	yes	FST_bsc	Whole Population	out
0.86957	0.82394	0.079566	-1.5723	0.074051	8	S8_16851467	16851467	yes	FST_bsc	Whole Population	out
0.81156	0.63415	0.11058	-1.4572	0.083787	8	S8_17059313	17059313	yes	FST_bsc	Whole Population	out
0.78396	0.55975	0.13525	-1.3841	0.089214	8	S8_17059337	17059337	yes	FST_bsc	Whole Population	out
0.84917	0.75051	0.089668	-1.4755	0.079781	8	AX-91073296	17063648	yes	FST_bsc	Whole Population	out
0.82997	0.68852	0.10026	-1.4343	0.083039	8	AX-91748549	17066676	yes	FST_bsc	Whole Population	out
0.78396	0.55975	0.13525	-1.3859	0.088932	8	S8_17066873	17066873	yes	FST_bsc	Whole Population	out
0.90558	0.98187	0.054224	-1.6857	0.066578	8	S8_18446870	18446870	yes	FST_bsc	Whole Population	out
0.89198	0.91684	0.061695	-1.6616	0.068591	8	S8_18446871	18446871	yes	FST_bsc	Whole Population	out
0.90758	0.99213	0.053311	-1.7053	0.065285	8	S8_18446892	18446892	yes	FST_bsc	Whole Population	out
0.79796	0.59654	0.12403	-1.3768	0.087968	8	AX-91073638	18448255	yes	FST_bsc	Whole Population	out
0.76655	0.51635	0.14304	-1.3245	0.093093	8	AX-91073651	18448947	yes	FST_bsc	Whole Population	out
0.81416	0.64158	0.10931	-1.4359	0.084066	8	AX-91073670	18600286	yes	FST_bsc	Whole Population	out
0.87758	0.85542	0.072263	-1.6122	0.071882	8	AX-91748801	18603236	yes	FST_bsc	Whole Population	out
0.82637	0.67754	0.10223	-1.4664	0.081871	8	AX-91748808	18605990	yes	FST_bsc	Whole Population	out
0.84797	0.74645	0.091007	-1.5252	0.078004	8	S8_18824135	18824135	yes	FST_bsc	Whole Population	out
0.87177	0.83243	0.07679	-1.5614	0.074219	8	S8_18824137	18824137	yes	FST_bsc	Whole Population	out
0.86857	0.82012	0.080893	-1.5657	0.074528	8	S8_18824138	18824138	yes	FST_bsc	Whole Population	out
0.86217	0.79626	0.083605	-1.5409	0.07572	8	S8_18824139	18824139	yes	FST_bsc	Whole Population	out
0.86077	0.79116	0.084275	-1.5506	0.07566	8	S8_18824145	18824145	yes	FST_bsc	Whole Population	out
0.87057	0.82778	0.078888	-1.5813	0.074064	8	S8_18824215	18824215	yes	FST_bsc	Whole Population	out
0.87558	0.84739	0.073797	-1.5991	0.072527	8	AX-91073723	18824395	yes	FST_bsc	Whole Population	out
0.86437	0.80435	0.082256	-1.5685	0.074722	8	PZE-108018598	18896226	yes	FST_bsc	Whole Population	out
0.87097	0.82933	0.077506	-1.573	0.073605	8	S8_20671058	20671058	yes	FST_bsc	Whole Population	out
0.87918	0.86192	0.071491	-1.6507	0.070303	8	AX-91074845	23426870	yes	FST_bsc	Whole Population	out
0.88078	0.8685	0.07072	-1.6566	0.070036	8	S8_23426927	23426927	yes	FST_bsc	Whole Population	out
0.88238	0.87516	0.069175	0.99683	0.41388	8	S8_23769959	23769959	yes	FST_bsc	Whole Population	out
0.78576	0.56438	0.13229	0.80414	0.37316	8	S8_25010328	25010328	yes	FST_bsc	Whole Population	QTL
0.79996	0.60195	0.12239	0.8861	0.39127	8	AX-91078365	38134221	yes	FST_bsc	Whole Population	out
0.76315	0.50814	0.14404	0.86085	0.38648	8	AX-91752334	38334992	yes	FST_bsc	Whole Population	out
0.85837	0.78253	0.085612	0.98506	0.41189	8	S8_73852561	73852561	yes	FST_bsc	Whole Population	out
0.91078	1.009	0.051448	1.0514	0.42543	8	SYN30855	73852614	yes	FST_bsc	Whole Population	out
0.88198	0.87349	0.06995	0.99942	0.41447	8	AX-91087364	74361158	yes	FST_bsc	Whole Population	out
0.78516	0.56284	0.13428	0.9508	0.406	8	PZE-108045662	75413941	yes	FST_bsc	Whole Population	out
0.79736	0.59493	0.12509	1.0734	0.43263	8	S8_75414266	75414266	yes	FST_bsc	Whole Population	out
0.81896	0.6555	0.10677	1.1048	0.43906	8	S8_75414267	75414267	yes	FST_bsc	Whole Population	out
0.80816	0.62456	0.1143	1.0772	0.43329	8	S8_75414269	75414269	yes	FST_bsc	Whole Population	out
0.80316	0.61069	0.11845	1.0638	0.43051	8	S8_75414271	75414271	yes	FST_bsc	Whole Population	out
0.80516	0.61621	0.1161	1.0799	0.43401	8	S8_75414272	75414272	yes	FST_bsc	Whole Population	out
0.80276	0.60959	0.11903	1.0908	0.43642	8	S8_75414273	75414273	yes	FST_bsc	Whole Population	out
0.80916	0.62737	0.1137	1.0773	0.43332	8	S8_75414277	75414277	yes	FST_bsc	Whole Population	out
0.81936	0.65667	0.10613	1.0981	0.43767	8	S8_75414426	75414426	yes	FST_bsc	Whole Population	out
0.79836	0.59762	0.12294	1.0691	0.43173	8	S8_81247823	81247823	yes	FST_bsc	Whole Population	out
0.77355	0.53353	0.14108	-1.3685	0.091117	8	AX-91092646	94574573	yes	FST_bsc	Whole Population	out
0.85037	0.75459	0.088989	-1.5118	0.078051	8	AX-91093328	97020961	yes	FST_bsc	Whole Population	out
0.86477	0.80584	0.081581	1.1803	0.45483	8	AX-91093490	97642626	yes	FST_bsc	Whole Population	out
0.82737	0.68057	0.10158	1.1047	0.43899	8	S8_97939977	97939977	yes	FST_bsc	Whole Population	out
0.82777	0.68179	0.10092	1.1078	0.43967	8	S8_98261720	98261720	yes	FST_bsc	Whole Population	out
0.82376	0.66971	0.10417	1.101	0.43833	8	AX-91093662	98312037	yes	FST_bsc	Whole Population	out
0.79756	0.59547	0.12456	-1.3748	0.088046	8	S8_117150850	117150850	yes	FST_bsc	Whole Population	out
0.89058	0.91057	0.063416	1.0243	0.41973	8	AX-91442622	117873231	yes	FST_bsc	Whole Population	out
0.96459	1.4353	0.025572	1.2114	0.45961	8	S8_124644977	124644977	yes	FST_bsc	Whole Population	out
0.95839	1.3624	0.03214	1.205	0.45834	8	S8_124645196	124645196	yes	FST_bsc	Whole Population	out
0.94719	1.2537	0.04	1.0433	0.42244	8	AX-91102592	130688113	yes	FST_bsc	Whole Population	out
0.79276	0.58266	0.12822	-1.3672	0.088952	8	AX-91103316	133176497	yes	FST_bsc	Whole Population	QTL
0.88758	0.89735	0.065136	-1.659	0.069102	8	AX-91770126	133943923	yes	FST_bsc	Whole Population	QTL
0.83337	0.69907	0.09827	-1.5215	0.079633	8	AX-91103613	134163025	yes	FST_bsc	Whole Population	QTL
0.96499	1.4404	0.023605	1.3237	0.48447	8	S8_140006231	140006231	yes	FST_bsc	Whole Population	QTL
0.78536	0.56335	0.13329	0.81043	0.37461	8	S8_141912177	141912177	yes	FST_bsc	Whole Population	out
0.77816	0.54502	0.13818	-1.368	0.090433	8	AX-91360361	144699942	yes	FST_bsc	Whole Population	out	GRMZM2G091276	jasmonate-amino synthetase activity
0.78196	0.55464	0.13622	-1.3639	0.090261	8	S8_145232441	145232441	yes	FST_bsc	Whole Population	out
0.77896	0.54703	0.13721	-1.373	0.090077	8	S8_145232443	145232443	yes	FST_bsc	Whole Population	out
0.79356	0.58478	0.1277	-1.3942	0.087883	8	S8_145232550	145232550	yes	FST_bsc	Whole Population	out
0.81036	0.63075	0.11185	0.89496	0.39293	8	S8_146017952	146017952	yes	FST_bsc	Whole Population	out
0.79816	0.59708	0.12349	-1.3913	0.087468	8	S8_149903091	149903091	yes	FST_bsc	Whole Population	out
0.94899	1.2696	0.039466	1.1604	0.44869	8	AX-91109650	155568919	yes	FST_bsc	Whole Population	out
0.83897	0.71683	0.095639	0.88379	0.38962	8	AX-91774210	155570005	yes	FST_bsc	Whole Population	out
0.95179	1.2954	0.037884	1.1618	0.44894	8	AX-91403157	155581362	yes	FST_bsc	Whole Population	out
0.9848	1.8114	0.014803	1.2411	0.46574	8	S8_157453191	157453191	yes	FST_bsc	Whole Population	out
0.9856	1.8353	0.014403	1.2549	0.46886	8	S8_157453322	157453322	yes	FST_bsc	Whole Population	out
0.84517	0.73709	0.092992	0.94339	0.40288	8	S8_159953594	159953594	yes	FST_bsc	Whole Population	out
0.84817	0.74712	0.090344	0.9513	0.40449	8	S8_159953599	159953599	yes	FST_bsc	Whole Population	out
0.84537	0.73775	0.092341	0.94695	0.40357	8	S8_159953631	159953631	yes	FST_bsc	Whole Population	out
0.89438	0.92777	0.057971	1.0243	0.41967	8	S8_159954088	159954088	yes	FST_bsc	Whole Population	out
0.9798	1.6857	0.016603	1.1948	0.4556	8	S8_159955118	159955118	yes	FST_bsc	Whole Population	out
0.89398	0.92593	0.058932	0.95982	0.4053	8	S8_159955128	159955128	yes	FST_bsc	Whole Population	out
0.84597	0.73975	0.091678	0.93579	0.40118	8	S8_159981659	159981659	yes	FST_bsc	Whole Population	out
0.82517	0.67391	0.10353	0.91062	0.39607	8	S8_159981663	159981663	yes	FST_bsc	Whole Population	out
0.88418	0.88274	0.068381	0.99762	0.41396	8	AX-91445864	159982730	yes	FST_bsc	Whole Population	out
0.81736	0.65083	0.10804	-1.4784	0.082418	8	S8_160087286	160087286	yes	FST_bsc	Whole Population	out
0.78976	0.57477	0.13076	-1.4131	0.087529	8	S8_160098145	160098145	yes	FST_bsc	Whole Population	out
0.93179	1.1354	0.045495	1.0901	0.43351	8	AX-91110985	160101868	yes	FST_bsc	Whole Population	out
0.92338	1.0811	0.047889	1.0703	0.42921	8	AX-91110978	160102088	yes	FST_bsc	Whole Population	out
0.94159	1.2074	0.043652	1.0984	0.43506	8	AX-91775105	160102110	yes	FST_bsc	Whole Population	out
0.95259	1.303	0.036797	1.1375	0.44348	8	AX-91412040	160102265	yes	FST_bsc	Whole Population	out
0.93199	1.1368	0.044827	1.084	0.43201	8	AX-91110967	160102435	yes	FST_bsc	Whole Population	out
0.81596	0.64677	0.10867	-1.4972	0.081966	8	AX-91775124	160208188	yes	FST_bsc	Whole Population	out
0.83937	0.71812	0.094979	-1.5647	0.077273	8	S8_160208200	160208200	yes	FST_bsc	Whole Population	out
0.79536	0.58957	0.12614	0.83385	0.37961	8	AX-91111839	163378638	yes	FST_bsc	Whole Population	out
0.79416	0.58638	0.12719	0.80897	0.37407	8	AX-91112361	165169050	yes	FST_bsc	Whole Population	out
0.87377	0.84025	0.074557	-1.6086	0.072142	8	AX-91776101	165408371	yes	FST_bsc	Whole Population	out
0.88758	0.89735	0.065136	-1.6587	0.069027	8	AX-91112461	165408404	yes	FST_bsc	Whole Population	out
0.78816	0.5706	0.13127	-1.4021	0.088414	8	AX-91451585	165557943	yes	FST_bsc	Whole Population	out
0.83137	0.69285	0.099597	0.92819	0.39973	8	S8_165936323	165936323	yes	FST_bsc	Whole Population	out
0.82136	0.66257	0.10483	0.91368	0.39677	8	S8_165936337	165936337	yes	FST_bsc	Whole Population	out
0.89238	0.91865	0.060804	1.0074	0.41593	8	AX-91776245	166186177	yes	FST_bsc	Whole Population	out
0.94939	1.2732	0.038964	1.3617	0.49285	8	AX-91776290	166374444	yes	FST_bsc	Whole Population	out
0.77395	0.53452	0.14012	0.85341	0.38449	8	AX-91776283	166374616	yes	FST_bsc	Whole Population	out
0.95639	1.3411	0.033735	1.3908	0.49917	8	AX-91112709	166374764	yes	FST_bsc	Whole Population	out
0.94079	1.2011	0.044124	1.3633	0.49338	8	AX-91112712	166376153	yes	FST_bsc	Whole Population	out
0.94999	1.2787	0.038435	1.3641	0.49337	8	AX-91776271	166376254	yes	FST_bsc	Whole Population	out
0.94559	1.24	0.040554	1.3502	0.49039	8	AX-91776272	166376346	yes	FST_bsc	Whole Population	out
0.94199	1.2105	0.043176	1.3551	0.49166	8	S8_166378821	166378821	yes	FST_bsc	Whole Population	out
0.94419	1.2283	0.041601	1.3481	0.49001	8	AX-91776279	166382884	yes	FST_bsc	Whole Population	out
0.85597	0.77401	0.086948	1.1047	0.43849	8	AX-91112724	166413448	yes	FST_bsc	Whole Population	out
0.85437	0.7684	0.087615	1.096	0.43654	8	AX-91776301	166413552	yes	FST_bsc	Whole Population	out
0.87077	0.82856	0.078205	1.1136	0.44015	8	AX-91776312	166413826	yes	FST_bsc	Whole Population	out
0.85077	0.75596	0.088308	1.1059	0.43882	8	AX-91112725	166414645	yes	FST_bsc	Whole Population	out
0.87177	0.83243	0.07679	1.1123	0.43978	8	AX-91776303	166439897	yes	FST_bsc	Whole Population	out
0.86877	0.82089	0.080237	1.1205	0.44154	8	AX-91437641	166441251	yes	FST_bsc	Whole Population	out
0.77956	0.54855	0.13672	-1.3318	0.091189	8	S8_166617580	166617580	yes	FST_bsc	Whole Population	out
0.81316	0.63871	0.10994	0.83153	0.37863	8	S8_167192651	167192651	yes	FST_bsc	Whole Population	out
0.96439	1.4327	0.027005	1.1359	0.44282	8	AX-91112974	167259279	yes	FST_bsc	Whole Population	out
0.96119	1.3939	0.029339	1.1304	0.44164	8	AX-91776460	167259765	yes	FST_bsc	Whole Population	out
0.95699	1.3474	0.032976	1.1317	0.44204	8	AX-91776461	167262477	yes	FST_bsc	Whole Population	out
0.96019	1.3824	0.030386	1.1299	0.44161	8	AX-91776464	167263265	yes	FST_bsc	Whole Population	out
0.96679	1.4641	0.020754	1.1383	0.44337	8	S8_167266232	167266232	yes	FST_bsc	Whole Population	out
0.95539	1.3308	0.035584	1.1301	0.44181	8	AX-91112978	167266467	yes	FST_bsc	Whole Population	out
0.95579	1.3349	0.03502	1.1125	0.43784	8	AX-91112983	167269739	yes	FST_bsc	Whole Population	out
0.95179	1.2954	0.037884	1.1162	0.43872	8	AX-91112956	167273798	yes	FST_bsc	Whole Population	out
0.90758	0.99213	0.053311	1.0485	0.4247	8	AX-91776469	167274417	yes	FST_bsc	Whole Population	out
0.95619	1.339	0.034407	1.1225	0.44006	8	AX-90587072	167275106	yes	FST_bsc	Whole Population	out
0.95979	1.3779	0.031279	1.1299	0.44158	8	AX-91112985	167275302	yes	FST_bsc	Whole Population	out
0.94239	1.2137	0.042153	1.0957	0.43441	8	AX-91112953	167282220	yes	FST_bsc	Whole Population	out
0.95319	1.3088	0.036207	1.1115	0.43761	8	SYN6420	167282483	yes	FST_bsc	Whole Population	out
0.94199	1.2105	0.043176	1.0838	0.43186	8	AX-91112984	167299828	yes	FST_bsc	Whole Population	out
0.87197	0.83321	0.075321	0.97463	0.40915	8	AX-91776480	167300728	yes	FST_bsc	Whole Population	out
0.94539	1.2383	0.041075	1.1112	0.43781	8	AX-91776487	167300943	yes	FST_bsc	Whole Population	out
0.90398	0.9738	0.055133	1.0295	0.42065	8	AX-91776485	167300990	yes	FST_bsc	Whole Population	out
0.88438	0.88359	0.06759	1.0012	0.41474	8	AX-91113017	167301089	yes	FST_bsc	Whole Population	out
0.90038	0.95608	0.056978	1.0305	0.42089	8	AX-91776477	167301151	yes	FST_bsc	Whole Population	out
0.78576	0.56438	0.13229	-1.4063	0.088284	8	AX-91431579	167466348	yes	FST_bsc	Whole Population	out
0.78216	0.55515	0.13574	-1.4242	0.08749	8	AX-91924448	167521982	yes	FST_bsc	Whole Population	out
0.81776	0.65199	0.10741	0.90283	0.39453	8	S8_167604879	167604879	yes	FST_bsc	Whole Population	out
0.91478	1.0308	0.050527	1.044	0.42362	8	S8_167605750	167605750	yes	FST_bsc	Whole Population	out
0.92398	1.0848	0.047112	1.0716	0.42951	8	S8_167605752	167605752	yes	FST_bsc	Whole Population	out
0.79196	0.58055	0.12924	0.8769	0.38936	8	AX-91776642	168161176	yes	FST_bsc	Whole Population	out
0.82016	0.65902	0.10548	-1.5303	0.080477	8	S8_169062199	169062199	yes	FST_bsc	Whole Population	out
0.80056	0.60358	0.12074	-1.444	0.085548	8	S8_169064242	169064242	yes	FST_bsc	Whole Population	out
0.80036	0.60304	0.12185	-1.44	0.085849	8	S8_169064243	169064243	yes	FST_bsc	Whole Population	out
0.81036	0.63075	0.11185	-1.4715	0.083241	8	S8_169064245	169064245	yes	FST_bsc	Whole Population	out
0.80916	0.62737	0.1137	-1.4516	0.084471	8	S8_169064246	169064246	yes	FST_bsc	Whole Population	out
0.80776	0.62344	0.1149	-1.4634	0.084069	8	S8_169064254	169064254	yes	FST_bsc	Whole Population	out
0.80956	0.6285	0.11247	-1.4696	0.084061	8	S8_169064255	169064255	yes	FST_bsc	Whole Population	out
0.80036	0.60304	0.12185	-1.4519	0.085006	8	S8_169064256	169064256	yes	FST_bsc	Whole Population	out
0.80396	0.61289	0.11729	-1.4858	0.083399	8	S8_169086945	169086945	yes	FST_bsc	Whole Population	out
0.83677	0.7098	0.097606	-1.5875	0.076661	8	S8_169086946	169086946	yes	FST_bsc	Whole Population	out
0.80116	0.60522	0.12017	-1.5065	0.083057	8	S8_169087913	169087913	yes	FST_bsc	Whole Population	out
0.79636	0.59224	0.12561	-1.4654	0.085091	8	AX-91113515	169090137	yes	FST_bsc	Whole Population	out
0.80236	0.6085	0.1196	-1.4185	0.086102	8	S8_169687571	169687571	yes	FST_bsc	Whole Population	out
0.89138	0.91415	0.062564	-1.6606	0.068731	8	AX-91776943	169692234	yes	FST_bsc	Whole Population	out
0.84337	0.73114	0.093648	-1.543	0.077677	8	S8_169900938	169900938	yes	FST_bsc	Whole Population	out
0.79476	0.58797	0.12667	-1.4656	0.084974	8	S8_169901425	169901425	yes	FST_bsc	Whole Population	out
0.79016	0.57582	0.13026	0.83389	0.3797	8	S8_170122234	170122234	yes	FST_bsc	Whole Population	out
0.83137	0.69285	0.099597	-1.4921	0.080633	8	S8_170316920	170316920	yes	FST_bsc	Whole Population	out
0.78516	0.56284	0.13428	-1.3734	0.089368	8	AX-91777088	170317421	yes	FST_bsc	Whole Population	out
0.78556	0.56387	0.13279	-1.3622	0.089863	8	AX-91113869	170318514	yes	FST_bsc	Whole Population	out
0.86277	0.79846	0.082935	-1.586	0.074009	8	AX-91406386	170319377	yes	FST_bsc	Whole Population	out
0.88618	0.89129	0.066776	-1.6423	0.07007	8	AX-90602151	170319424	yes	FST_bsc	Whole Population	out
0.89238	0.91865	0.060804	-1.6586	0.068969	8	S8_170320299	170320299	yes	FST_bsc	Whole Population	out
0.87558	0.84739	0.073797	-1.6112	0.072001	8	AX-91425769	170320422	yes	FST_bsc	Whole Population	out
0.79116	0.57845	0.12975	0.81164	0.37471	8	S8_170353037	170353037	yes	FST_bsc	Whole Population	out
0.85937	0.78611	0.084946	-1.5516	0.075846	8	S8_170952712	170952712	yes	FST_bsc	Whole Population	out
0.82537	0.67451	0.10289	-1.4521	0.082872	8	AX-91114035	170954564	yes	FST_bsc	Whole Population	out
0.83697	0.71043	0.096306	-1.4956	0.079925	8	AX-91114029	170959407	yes	FST_bsc	Whole Population	out
0.80736	0.62232	0.11549	-1.4638	0.084244	8	AX-91114104	171191786	yes	FST_bsc	Whole Population	out
0.79216	0.58108	0.12873	-1.457	0.085884	8	AX-91777212	171193636	yes	FST_bsc	Whole Population	out
0.91598	1.0375	0.04966	0.96908	0.40676	8	AX-90580886	171580933	yes	FST_bsc	Whole Population	out
0.84157	0.72525	0.094309	0.87786	0.38825	8	S8_171612576	171612576	yes	FST_bsc	Whole Population	out
0.77516	0.53751	0.13964	-1.3019	0.093081	8	AX-90607344	172810355	yes	FST_bsc	Whole Population	out
0.96379	1.4252	0.028156	1.0628	0.42652	8	AX-91114632	172979537	yes	FST_bsc	Whole Population	out
0.88678	0.89388	0.065965	0.92143	0.39686	8	S8_173974336	173974336	yes	FST_bsc	Whole Population	out
0.91738	1.0455	0.048779	0.98322	0.40982	8	S8_174338244	174338244	yes	FST_bsc	Whole Population	out
0.79036	0.57635	0.12598	-1.4574	0.092168	3	S3_1337664	1337664	yes	FST_bsc	Whole Population	out
0.79136	0.57897	0.1248	-1.4539	0.092529	3	S3_1337674	1337674	yes	FST_bsc	Whole Population	out
0.78856	0.57164	0.12783	-1.4523	0.092526	3	S3_1337683	1337683	yes	FST_bsc	Whole Population	out
0.76095	0.50287	0.16089	-1.3461	0.099648	3	S3_2156071	2156071	yes	FST_bsc	Whole Population	out
0.80776	0.62344	0.10741	-1.4971	0.089002	3	S3_2874999	2874999	yes	FST_bsc	Whole Population	out
0.77475	0.53651	0.1452	-1.4367	0.094861	3	S3_3842977	3842977	yes	FST_bsc	Whole Population	out
0.80576	0.61787	0.10916	0.97585	0.42237	3	S3_5335515	5335515	yes	FST_bsc	Whole Population	out
0.81096	0.63245	0.10313	-1.4284	0.091441	3	AX-91847113	5952103	yes	FST_bsc	Whole Population	out
0.85257	0.76215	0.06038	-1.509	0.083899	3	AX-91847115	5953710	yes	FST_bsc	Whole Population	out
0.86277	0.79846	0.051759	-1.5055	0.083114	3	AX-90795373	5983184	yes	FST_bsc	Whole Population	out
0.86437	0.80435	0.050045	-1.4864	0.083937	3	AX-90604539	5984702	yes	FST_bsc	Whole Population	out
0.88398	0.8819	0.036707	-1.5585	0.078605	3	AX-91408805	5984725	yes	FST_bsc	Whole Population	out
0.77395	0.53452	0.14573	-1.3301	0.099121	3	S3_6677873	6677873	yes	FST_bsc	Whole Population	out
0.78736	0.56852	0.12963	-1.3526	0.096998	3	S3_6685035	6685035	yes	FST_bsc	Whole Population	out
0.79536	0.58957	0.12091	-1.3664	0.095537	3	S3_6685036	6685036	yes	FST_bsc	Whole Population	out
0.78396	0.55975	0.13227	-1.3301	0.09804	3	S3_6687121	6687121	yes	FST_bsc	Whole Population	out
0.77536	0.538	0.14467	-1.3055	0.099722	3	S3_6687135	6687135	yes	FST_bsc	Whole Population	out
0.77716	0.54251	0.14212	-1.3255	0.09858	3	S3_6687136	6687136	yes	FST_bsc	Whole Population	out
0.79576	0.59064	0.12042	-1.4695	0.091322	3	S3_6802904	6802904	yes	FST_bsc	Whole Population	out
0.86437	0.80435	0.050045	0.94644	0.41479	3	S3_8297353	8297353	yes	FST_bsc	Whole Population	out
0.76815	0.52025	0.15383	0.78782	0.38211	3	S3_8598820	8598820	yes	FST_bsc	Whole Population	out
0.77876	0.54653	0.13928	0.78285	0.38088	3	S3_8598823	8598823	yes	FST_bsc	Whole Population	out
0.77275	0.53155	0.14731	0.77746	0.37978	3	S3_8598826	8598826	yes	FST_bsc	Whole Population	out
0.78156	0.55362	0.13566	0.79447	0.38328	3	S3_8598827	8598827	yes	FST_bsc	Whole Population	out
0.77556	0.5385	0.14413	0.78703	0.3819	3	S3_8598830	8598830	yes	FST_bsc	Whole Population	out
0.77235	0.53056	0.14782	0.77591	0.37946	3	S3_8598838	8598838	yes	FST_bsc	Whole Population	out
0.81756	0.65141	0.094797	0.83126	0.39058	3	AX-90796104	8604582	yes	FST_bsc	Whole Population	out
0.80836	0.62512	0.10652	0.83351	0.39121	3	AX-91555124	8605419	yes	FST_bsc	Whole Population	out
0.77055	0.52612	0.15034	-1.2881	0.10116	3	S3_13529568	13529568	yes	FST_bsc	Whole Population	out
0.76575	0.51442	0.15686	-1.2679	0.10242	3	S3_13529569	13529569	yes	FST_bsc	Whole Population	out
0.76695	0.51733	0.15521	-1.2774	0.10169	3	S3_13529570	13529570	yes	FST_bsc	Whole Population	out
0.76875	0.52171	0.15321	-1.2934	0.10062	3	S3_13529578	13529578	yes	FST_bsc	Whole Population	out
0.78216	0.55515	0.13462	-1.2879	0.10026	3	AX-90797394	13590725	yes	FST_bsc	Whole Population	out
0.77175	0.52908	0.1485	-1.2696	0.1016	3	AX-91449174	13592697	yes	FST_bsc	Whole Population	out
0.77816	0.54502	0.14062	-1.2891	0.1003	3	AX-90645338	13592751	yes	FST_bsc	Whole Population	out
0.77956	0.54855	0.13749	-1.2952	0.099914	3	AX-91449176	13592772	yes	FST_bsc	Whole Population	out
0.78016	0.55007	0.13668	-1.2946	0.099926	3	AX-90797388	13592868	yes	FST_bsc	Whole Population	out
0.75995	0.50049	0.1623	-1.2431	0.10379	3	AX-91213464	13684072	yes	FST_bsc	Whole Population	out
0.77736	0.54301	0.14194	-1.2998	0.099787	3	S3_13723411	13723411	yes	FST_bsc	Whole Population	out
0.76675	0.51684	0.15567	-1.2848	0.10151	3	S3_13723416	13723416	yes	FST_bsc	Whole Population	out
0.77495	0.53701	0.14485	-1.2975	0.10012	3	S3_13723418	13723418	yes	FST_bsc	Whole Population	out
0.77275	0.53155	0.14731	0.85409	0.39648	3	AX-91434902	14408839	yes	FST_bsc	Whole Population	out
0.79776	0.596	0.11839	0.82682	0.38996	3	S3_26022910	26022910	yes	FST_bsc	Whole Population	out
0.80056	0.60358	0.11579	0.82434	0.38951	3	S3_26022920	26022920	yes	FST_bsc	Whole Population	out
0.78456	0.56129	0.13162	0.81105	0.38681	3	S3_26023070	26023070	yes	FST_bsc	Whole Population	out
0.9772	1.632	0.015432	1.1464	0.45608	3	S3_26023763	26023763	yes	FST_bsc	Whole Population	out
0.77816	0.54502	0.14062	0.79335	0.38306	3	AX-90802420	32349910	yes	FST_bsc	Whole Population	out
0.91258	1.0187	0.026176	0.96334	0.41743	3	AX-90591809	32403006	yes	FST_bsc	Whole Population	out
0.96179	1.4009	0.016278	1.0478	0.43492	3	SYN27565	32403200	yes	FST_bsc	Whole Population	out
0.90338	0.97081	0.027933	0.9464	0.41395	3	S3_32410687	32410687	yes	FST_bsc	Whole Population	out
0.96239	1.4081	0.016026	1.0521	0.43581	3	S3_32410717	32410717	yes	FST_bsc	Whole Population	out
0.95799	1.358	0.016837	1.0357	0.43229	3	S3_32410718	32410718	yes	FST_bsc	Whole Population	out
0.92178	1.0713	0.023346	0.96217	0.41705	3	SYN27573	32410975	yes	FST_bsc	Whole Population	out
0.89698	0.93986	0.030398	0.93023	0.4106	3	AX-90641445	32411305	yes	FST_bsc	Whole Population	out
0.95919	1.3712	0.016554	1.049	0.43516	3	AX-91445402	32411395	yes	FST_bsc	Whole Population	out
0.91698	1.0432	0.023909	0.96268	0.41723	3	AX-90802460	32411841	yes	FST_bsc	Whole Population	out
0.91498	1.0319	0.02448	0.96493	0.41775	3	AX-90802457	32411989	yes	FST_bsc	Whole Population	out
0.88158	0.87182	0.039177	0.92311	0.40929	3	AX-91213726	32420084	yes	FST_bsc	Whole Population	out
0.79456	0.58744	0.1219	-1.3798	0.095201	3	S3_35502433	35502433	yes	FST_bsc	Whole Population	out
0.80436	0.614	0.11144	-1.4234	0.091959	3	S3_35748342	35748342	yes	FST_bsc	Whole Population	out
0.78316	0.5577	0.13313	-1.3763	0.096242	3	AX-90803321	35802224	yes	FST_bsc	Whole Population	out
0.78496	0.56232	0.1314	-1.3721	0.095952	3	AX-91560117	35803194	yes	FST_bsc	Whole Population	out
0.86957	0.82394	0.04526	-1.5975	0.078382	3	AX-90616347	35930455	yes	FST_bsc	Whole Population	out
0.86517	0.80733	0.047075	-1.5643	0.080666	3	AX-90803331	35962075	yes	FST_bsc	Whole Population	out
0.83557	0.70599	0.077243	-1.481	0.086747	3	AX-91434861	35963601	yes	FST_bsc	Whole Population	out
0.82316	0.66792	0.090126	-1.4455	0.08925	3	AX-90803328	35963868	yes	FST_bsc	Whole Population	out
0.87638	0.85058	0.042807	-1.5905	0.078164	3	S3_37237468	37237468	yes	FST_bsc	Whole Population	out
0.76715	0.51781	0.15491	-1.3114	0.10067	3	AX-90803921	38170097	yes	FST_bsc	Whole Population	out
0.77475	0.53651	0.1452	-1.344	0.098176	3	AX-90574766	38175268	yes	FST_bsc	Whole Population	out
0.77215	0.53006	0.14816	-1.3411	0.098801	3	AX-91407456	38176165	yes	FST_bsc	Whole Population	out
0.76875	0.52171	0.15321	-1.3382	0.099275	3	AX-91451292	38177770	yes	FST_bsc	Whole Population	out
0.76015	0.50096	0.16202	-1.3163	0.1008	3	AX-90647314	38179199	yes	FST_bsc	Whole Population	out
0.78736	0.56852	0.12963	-1.382	0.095309	3	AX-91847434	38234678	yes	FST_bsc	Whole Population	out
0.77896	0.54703	0.13849	-1.3667	0.097046	3	S3_38439419	38439419	yes	FST_bsc	Whole Population	out
0.79196	0.58055	0.12385	-1.4089	0.094186	3	AX-90804007	38577105	yes	FST_bsc	Whole Population	out
0.78796	0.57008	0.12874	-1.4059	0.094535	3	AX-91560650	38600079	yes	FST_bsc	Whole Population	out
0.80296	0.61014	0.11283	-1.4297	0.092116	3	AX-91560652	38603498	yes	FST_bsc	Whole Population	out
0.79056	0.57687	0.12575	-1.4061	0.094686	3	AX-90804014	38633315	yes	FST_bsc	Whole Population	out
0.80056	0.60358	0.11579	-1.4208	0.092654	3	PZE-103042027	39294798	yes	FST_bsc	Whole Population	out
0.80196	0.6074	0.11392	-1.4793	0.0904	3	AX-91560834	39820120	yes	FST_bsc	Whole Population	out
0.80556	0.61732	0.10945	-1.4224	0.091954	3	AX-90804449	40532067	yes	FST_bsc	Whole Population	out
0.80016	0.60249	0.11632	-1.4391	0.092037	3	S3_40539552	40539552	yes	FST_bsc	Whole Population	out
0.82156	0.66316	0.092306	-1.4833	0.088121	3	AX-90804460	40583963	yes	FST_bsc	Whole Population	out
0.80516	0.61621	0.11031	-1.4259	0.092393	3	AX-90804446	40585793	yes	FST_bsc	Whole Population	out
0.80916	0.62737	0.105	-1.4677	0.089904	3	AX-90804489	40656937	yes	FST_bsc	Whole Population	out
0.76495	0.51248	0.15774	-1.3258	0.099994	3	PZE-103043146	41448229	yes	FST_bsc	Whole Population	out
0.76135	0.50383	0.16075	-1.3075	0.10124	3	AX-90804745	41524790	yes	FST_bsc	Whole Population	out
0.76635	0.51587	0.15612	-1.329	0.10002	3	AX-90804764	41614146	yes	FST_bsc	Whole Population	out
0.77015	0.52514	0.15163	-1.3367	0.099156	3	AX-90804756	41618338	yes	FST_bsc	Whole Population	out
0.76475	0.512	0.15789	-1.3201	0.1004	3	AX-91561184	41619089	yes	FST_bsc	Whole Population	out
0.77235	0.53056	0.14782	-1.3368	0.099235	3	AX-91561189	41619333	yes	FST_bsc	Whole Population	out
0.78136	0.55311	0.13607	-1.357	0.097349	3	AX-90804772	41619372	yes	FST_bsc	Whole Population	out
0.77375	0.53402	0.14591	-1.3391	0.098609	3	AX-90804758	41619687	yes	FST_bsc	Whole Population	out
0.77876	0.54653	0.13928	-1.3411	0.098022	3	AX-91561186	41622420	yes	FST_bsc	Whole Population	out
0.76255	0.5067	0.16004	-1.3295	0.099923	3	AX-91561181	41622960	yes	FST_bsc	Whole Population	out
0.76895	0.5222	0.15243	-1.3279	0.099801	3	AX-91561197	41735178	yes	FST_bsc	Whole Population	out
0.81196	0.63529	0.10218	-1.4632	0.090068	3	AX-90804993	42545169	yes	FST_bsc	Whole Population	out
0.80656	0.62009	0.10887	-1.4764	0.08968	3	AX-91561377	42611724	yes	FST_bsc	Whole Population	out
0.82557	0.67512	0.086331	-1.5042	0.086834	3	AX-91561407	42859870	yes	FST_bsc	Whole Population	out
0.76495	0.51248	0.15774	-1.2913	0.1012	3	AX-91561440	43091689	yes	FST_bsc	Whole Population	out
0.77996	0.54956	0.13709	0.97055	0.42168	3	S3_43661144	43661144	yes	FST_bsc	Whole Population	out
0.83297	0.69782	0.079363	1.056	0.43925	3	S3_43662069	43662069	yes	FST_bsc	Whole Population	out
0.81176	0.63472	0.10281	1.0228	0.43248	3	S3_43662076	43662076	yes	FST_bsc	Whole Population	out
0.82757	0.68118	0.082297	1.0417	0.43627	3	S3_43662099	43662099	yes	FST_bsc	Whole Population	out
0.78896	0.57268	0.12737	0.98817	0.42524	3	AX-91924831	43720693	yes	FST_bsc	Whole Population	out
0.78076	0.55159	0.13627	0.98374	0.42448	3	AX-91561615	43844267	yes	FST_bsc	Whole Population	out
0.77275	0.53155	0.14731	0.97373	0.42251	3	AX-90805334	43844517	yes	FST_bsc	Whole Population	out
0.80336	0.61124	0.11227	1.0074	0.4293	3	AX-91561608	43844898	yes	FST_bsc	Whole Population	out
0.81316	0.63871	0.099915	1.02	0.43178	3	AX-90805350	43845234	yes	FST_bsc	Whole Population	out
0.80336	0.61124	0.11227	1.0023	0.42814	3	AX-91213935	43865340	yes	FST_bsc	Whole Population	out
0.80896	0.62681	0.10531	1.0127	0.43033	3	S3_43867201	43867201	yes	FST_bsc	Whole Population	out
0.80016	0.60249	0.11632	0.9948	0.42669	3	AX-90805344	43867349	yes	FST_bsc	Whole Population	out
0.85037	0.75459	0.063925	1.0851	0.44519	3	AX-90805339	43868433	yes	FST_bsc	Whole Population	out
0.83957	0.71876	0.072835	1.0609	0.44017	3	AX-90805342	43868501	yes	FST_bsc	Whole Population	out
0.85057	0.75527	0.062934	1.0838	0.44495	3	SYN18258	43869031	yes	FST_bsc	Whole Population	out
0.85017	0.75391	0.064413	1.072	0.44243	3	AX-90563732	43869465	yes	FST_bsc	Whole Population	out
0.84257	0.72851	0.070541	1.0695	0.44202	3	SYN18254	43869478	yes	FST_bsc	Whole Population	out
0.84857	0.74847	0.065862	1.0689	0.44176	3	AX-91561642	43935761	yes	FST_bsc	Whole Population	out
0.95579	1.3349	0.017137	1.2011	0.46835	3	AX-90805405	44061922	yes	FST_bsc	Whole Population	out
0.77796	0.54451	0.141	-1.3379	0.098316	3	S3_48300952	48300952	yes	FST_bsc	Whole Population	out
0.80916	0.62737	0.105	-1.4159	0.091891	3	AX-90593706	55444954	yes	FST_bsc	Whole Population	out
0.81356	0.63986	0.099251	-1.4346	0.090953	3	S3_55444968	55444968	yes	FST_bsc	Whole Population	out
0.77876	0.54653	0.13928	-1.3485	0.09756	3	AX-91563878	55525340	yes	FST_bsc	Whole Population	out
0.84097	0.7233	0.071462	-1.5015	0.085562	3	S3_58480624	58480624	yes	FST_bsc	Whole Population	out
0.83217	0.69533	0.079785	-1.4884	0.086813	3	AX-90601278	58481663	yes	FST_bsc	Whole Population	out
0.83617	0.70789	0.076813	-1.5074	0.085396	3	AX-91405642	58481732	yes	FST_bsc	Whole Population	out
0.82496	0.67331	0.087107	-1.4648	0.088458	3	AX-90606940	58482893	yes	FST_bsc	Whole Population	out
0.83377	0.70033	0.078519	-1.4688	0.087408	3	AX-91564415	58483620	yes	FST_bsc	Whole Population	out
0.82717	0.67996	0.083942	-1.4596	0.088708	3	AX-90809193	58486340	yes	FST_bsc	Whole Population	out
0.81816	0.65316	0.094088	-1.4515	0.089827	3	AX-91564436	58498573	yes	FST_bsc	Whole Population	out
0.82537	0.67451	0.08672	-1.4758	0.087722	3	AX-90809208	58531153	yes	FST_bsc	Whole Population	out
0.82717	0.67996	0.083942	-1.4771	0.087779	3	AX-91847694	58531189	yes	FST_bsc	Whole Population	out
0.83197	0.69471	0.080203	-1.4922	0.086691	3	AX-91214232	58532720	yes	FST_bsc	Whole Population	out
0.87938	0.86274	0.040398	-1.6071	0.077461	3	S3_58536246	58536246	yes	FST_bsc	Whole Population	out
0.83357	0.6997	0.078942	-1.4756	0.087685	3	S3_58537061	58537061	yes	FST_bsc	Whole Population	out
0.83777	0.71299	0.075066	-1.4877	0.086371	3	AX-91409747	58537224	yes	FST_bsc	Whole Population	out
0.88198	0.87349	0.038568	-1.6201	0.076397	3	S3_58537411	58537411	yes	FST_bsc	Whole Population	out
0.85177	0.75939	0.0609	-1.5118	0.084123	3	S3_58537590	58537590	yes	FST_bsc	Whole Population	out
0.88898	0.90348	0.034174	-1.6321	0.075267	3	S3_58537616	58537616	yes	FST_bsc	Whole Population	out
0.87658	0.85139	0.042213	-1.6153	0.07736	3	S3_58537656	58537656	yes	FST_bsc	Whole Population	out
0.85657	0.77613	0.058288	-1.5502	0.082152	3	S3_58537663	58537663	yes	FST_bsc	Whole Population	out
0.87177	0.83243	0.043426	-1.6011	0.078151	3	S3_58537691	58537691	yes	FST_bsc	Whole Population	out
0.85957	0.78683	0.055082	-1.5753	0.080072	3	S3_58537969	58537969	yes	FST_bsc	Whole Population	out
0.86377	0.80214	0.050619	-1.5568	0.08098	3	S3_58537973	58537973	yes	FST_bsc	Whole Population	out
0.83897	0.71683	0.073287	-1.5007	0.085675	3	S3_58537985	58537985	yes	FST_bsc	Whole Population	out
0.83857	0.71555	0.074181	-1.5028	0.085456	3	S3_58538017	58538017	yes	FST_bsc	Whole Population	out
0.83637	0.70853	0.075948	-1.4758	0.086886	3	AX-91847693	58538615	yes	FST_bsc	Whole Population	out
0.80876	0.62625	0.10561	-1.5127	0.088155	3	AX-91565706	65665383	yes	FST_bsc	Whole Population	out
0.80396	0.61289	0.11172	-1.4757	0.090063	3	AX-91430428	65709498	yes	FST_bsc	Whole Population	out
0.82577	0.67572	0.085939	-1.5273	0.085668	3	AX-90643350	65710898	yes	FST_bsc	Whole Population	out
0.80656	0.62009	0.10887	-1.4879	0.089481	3	AX-90577474	65711393	yes	FST_bsc	Whole Population	out
0.82777	0.68179	0.081878	-1.556	0.084687	3	AX-91409653	65712489	yes	FST_bsc	Whole Population	out
0.79956	0.60087	0.11658	-1.4895	0.089756	3	AX-90810979	65718265	yes	FST_bsc	Whole Population	out
0.80656	0.62009	0.10887	-1.5014	0.088861	3	AX-90578743	67699265	yes	FST_bsc	Whole Population	out
0.89418	0.92685	0.031653	-1.6598	0.073716	3	S3_69559917	69559917	yes	FST_bsc	Whole Population	out
0.89258	0.91956	0.032285	-1.6491	0.074594	3	S3_69559982	69559982	yes	FST_bsc	Whole Population	out
0.87778	0.85623	0.041008	-1.6135	0.077239	3	S3_69559999	69559999	yes	FST_bsc	Whole Population	out
0.90958	1.0026	0.02732	-1.7372	0.069333	3	S3_69560001	69560001	yes	FST_bsc	Whole Population	out
0.90218	0.96487	0.028546	-1.7226	0.070434	3	AX-91413834	69560112	yes	FST_bsc	Whole Population	out
0.88938	0.90524	0.033544	-1.6738	0.073564	3	S3_69560141	69560141	yes	FST_bsc	Whole Population	out
0.88378	0.88105	0.037328	-1.6516	0.074887	3	PZE-103056781	69560163	yes	FST_bsc	Whole Population	out
0.78396	0.55975	0.13227	-1.3271	0.098228	3	AX-91566570	69802354	yes	FST_bsc	Whole Population	out
0.88778	0.89822	0.034804	-1.6601	0.074369	3	AX-91567150	72940303	yes	FST_bsc	Whole Population	out
0.79696	0.59385	0.11941	-1.4453	0.092328	3	S3_86355640	86355640	yes	FST_bsc	Whole Population	out
0.78656	0.56645	0.1303	-1.4094	0.094149	3	S3_86355662	86355662	yes	FST_bsc	Whole Population	out
0.77836	0.54552	0.14024	-1.411	0.095383	3	AX-90538425	86487261	yes	FST_bsc	Whole Population	out
0.76535	0.51345	0.15715	-1.3695	0.098004	3	S3_89432184	89432184	yes	FST_bsc	Whole Population	out
0.77415	0.53502	0.14556	-1.3872	0.09642	3	S3_89432219	89432219	yes	FST_bsc	Whole Population	out
0.81316	0.63871	0.099915	-1.4898	0.088332	3	AX-90817075	89827217	yes	FST_bsc	Whole Population	out
0.81216	0.63586	0.10154	-1.4857	0.088578	3	AX-91570401	89882083	yes	FST_bsc	Whole Population	out
0.78796	0.57008	0.12874	-1.4008	0.094754	3	AX-90583412	89932734	yes	FST_bsc	Whole Population	out
0.79256	0.58214	0.12336	-1.4378	0.09266	3	AX-91570445	90022589	yes	FST_bsc	Whole Population	out
0.80056	0.60358	0.11579	-1.4488	0.091391	3	AX-90817131	90024565	yes	FST_bsc	Whole Population	out
0.79156	0.5795	0.12456	-1.4111	0.093889	3	AX-90817143	90024988	yes	FST_bsc	Whole Population	out
0.76695	0.51733	0.15521	-1.3527	0.098593	3	PZE-103061139	107785354	yes	FST_bsc	Whole Population	out
0.90058	0.95705	0.029162	-1.6893	0.071961	3	S3_115235888	115235888	yes	FST_bsc	Whole Population	out
0.78316	0.5577	0.13313	-1.393	0.095366	3	AX-90538519	118759967	yes	FST_bsc	Whole Population	out
0.78216	0.55515	0.13462	-1.3529	0.097105	3	AX-90824746	119344472	yes	FST_bsc	Whole Population	out
0.78756	0.56904	0.12896	-1.3391	0.09747	3	PZE-103072561	119614331	yes	FST_bsc	Whole Population	out
0.77936	0.54804	0.13809	-1.3612	0.097178	3	S3_119614358	119614358	yes	FST_bsc	Whole Population	out
0.79236	0.58161	0.1236	-1.3584	0.096173	3	AX-90610060	119616841	yes	FST_bsc	Whole Population	out
0.77295	0.53204	0.14644	-1.3364	0.098661	3	PZE-103072581	119635087	yes	FST_bsc	Whole Population	out
0.79316	0.58372	0.12239	-1.3891	0.094546	3	AX-90824788	119636192	yes	FST_bsc	Whole Population	out
0.79596	0.59117	0.12016	-1.3658	0.095104	3	S3_119636792	119636792	yes	FST_bsc	Whole Population	out
0.78256	0.55617	0.13377	-1.377	0.095905	3	S3_119636798	119636798	yes	FST_bsc	Whole Population	out
0.76735	0.5183	0.15476	-1.3397	0.099226	3	S3_119636800	119636800	yes	FST_bsc	Whole Population	out
0.78056	0.55108	0.13648	-1.3622	0.096564	3	S3_119636813	119636813	yes	FST_bsc	Whole Population	out
0.79636	0.59224	0.11991	-1.3868	0.094617	3	AX-91390819	119638835	yes	FST_bsc	Whole Population	out
0.88218	0.87432	0.037952	-1.5813	0.078377	3	S3_122493289	122493289	yes	FST_bsc	Whole Population	out
0.88398	0.8819	0.036707	-1.5957	0.07717	3	S3_122493290	122493290	yes	FST_bsc	Whole Population	out
0.79676	0.59332	0.11966	-1.385	0.094626	3	AX-91576647	122518062	yes	FST_bsc	Whole Population	out
0.77616	0.54	0.14341	-1.3238	0.099105	3	PZE-103074199	122518314	yes	FST_bsc	Whole Population	out
0.89238	0.91865	0.032907	-1.6404	0.074851	3	PZE-103074652	123405178	yes	FST_bsc	Whole Population	out
0.79376	0.58531	0.12214	-1.3737	0.095185	3	AX-91395850	123412407	yes	FST_bsc	Whole Population	out	GRMZM2G104396	ca2p12 - CCAAT-HAP2-transcription factor 212
0.77756	0.54351	0.14157	-1.3361	0.098975	3	S3_125693333	125693333	yes	FST_bsc	Whole Population	out
0.78316	0.5577	0.13313	-1.3574	0.097233	3	S3_127930789	127930789	yes	FST_bsc	Whole Population	out
0.78176	0.55413	0.13524	-1.3656	0.096918	3	S3_127930796	127930796	yes	FST_bsc	Whole Population	out
0.76035	0.50144	0.16146	-1.3468	0.09925	3	S3_128050272	128050272	yes	FST_bsc	Whole Population	out
0.87998	0.8652	0.03979	-1.6596	0.075234	3	S3_128668374	128668374	yes	FST_bsc	Whole Population	out
0.84977	0.75254	0.064898	-1.6022	0.080707	3	S3_128668382	128668382	yes	FST_bsc	Whole Population	out
0.86437	0.80435	0.050045	-1.6144	0.078973	3	S3_128668383	128668383	yes	FST_bsc	Whole Population	out
0.84457	0.7351	0.069154	-1.5693	0.082422	3	S3_128668386	128668386	yes	FST_bsc	Whole Population	out
0.76275	0.50718	0.15976	-1.2927	0.10175	3	S3_133187391	133187391	yes	FST_bsc	Whole Population	out
0.94399	1.2267	0.018287	1.0227	0.42974	3	AX-90598948	134017049	yes	FST_bsc	Whole Population	out	GRMZM2G021471	Fibronectin type III domain containing protein expressed
0.81196	0.63529	0.10218	-1.5167	0.087616	3	PZE-103081176	134867390	yes	FST_bsc	Whole Population	out
0.79696	0.59385	0.11941	-1.4822	0.090205	3	S3_134867493	134867493	yes	FST_bsc	Whole Population	out
0.77115	0.5276	0.14934	-1.3574	0.097959	3	S3_134922683	134922683	yes	FST_bsc	Whole Population	out
0.82456	0.67211	0.087875	-1.5041	0.086795	3	S3_135087667	135087667	yes	FST_bsc	Whole Population	out
0.76215	0.50574	0.16033	-1.2684	0.10274	3	PZE-103082430	136419047	yes	FST_bsc	Whole Population	out
0.80516	0.61621	0.11031	-1.4112	0.092664	3	AX-90829217	136420245	yes	FST_bsc	Whole Population	out
0.80156	0.60631	0.11473	-1.3981	0.09361	3	AX-91579260	136420252	yes	FST_bsc	Whole Population	out
0.91478	1.0308	0.025042	-1.7809	0.067085	3	S3_137240138	137240138	yes	FST_bsc	Whole Population	QTL
0.90998	1.0047	0.026751	-1.761	0.068498	3	S3_137240142	137240142	yes	FST_bsc	Whole Population	QTL
0.81236	0.63643	0.1009	-1.4951	0.088689	3	S3_137240150	137240150	yes	FST_bsc	Whole Population	QTL
0.80776	0.62344	0.10741	-1.4667	0.090616	3	S3_137240151	137240151	yes	FST_bsc	Whole Population	QTL
0.90018	0.95511	0.029771	-1.7533	0.069085	3	S3_137240155	137240155	yes	FST_bsc	Whole Population	QTL
0.85677	0.77684	0.057237	-1.5943	0.080087	3	S3_139508029	139508029	yes	FST_bsc	Whole Population	QTL
0.77015	0.52514	0.15163	-1.3505	0.098262	3	AX-91579986	140163671	yes	FST_bsc	Whole Population	QTL
0.85037	0.75459	0.063925	-1.504	0.084258	3	AX-91579987	140177898	yes	FST_bsc	Whole Population	QTL
0.85117	0.75733	0.062431	-1.4955	0.084838	3	PZE-103084731	140181456	yes	FST_bsc	Whole Population	QTL
0.79936	0.60032	0.11684	-1.403	0.093373	3	S3_140462476	140462476	yes	FST_bsc	Whole Population	QTL
0.80176	0.60685	0.11446	-1.3982	0.09299	3	AX-91580544	143282217	yes	FST_bsc	Whole Population	QTL
0.80476	0.6151	0.11116	-1.3938	0.093441	3	AX-90831013	143283454	yes	FST_bsc	Whole Population	QTL
0.77536	0.538	0.14467	-1.3771	0.096591	3	AX-91402165	146607478	yes	FST_bsc	Whole Population	QTL
0.85337	0.76492	0.059859	-1.5423	0.082696	3	AX-91441443	146786692	yes	FST_bsc	Whole Population	QTL
0.85797	0.7811	0.056169	-1.6094	0.079067	3	AX-90831819	146789451	yes	FST_bsc	Whole Population	QTL
0.86137	0.79334	0.052883	-1.6188	0.078787	3	S3_146792228	146792228	yes	FST_bsc	Whole Population	QTL
0.84397	0.73311	0.069618	-1.589	0.081362	3	AX-90585593	147009697	yes	FST_bsc	Whole Population	QTL
0.87758	0.85542	0.041611	-1.6347	0.076172	3	AX-91447455	147009723	yes	FST_bsc	Whole Population	QTL
0.83497	0.7041	0.078093	-1.5688	0.083235	3	AX-91439014	147010797	yes	FST_bsc	Whole Population	QTL
0.76635	0.51587	0.15612	-1.3377	0.099245	3	S3_147938746	147938746	yes	FST_bsc	Whole Population	QTL
0.82697	0.67935	0.084345	-1.5167	0.085894	3	AX-91383718	149244197	yes	FST_bsc	Whole Population	QTL
0.81696	0.64966	0.095846	-1.4872	0.088657	3	AX-91581543	149245593	yes	FST_bsc	Whole Population	QTL
0.75995	0.50049	0.1623	-1.3967	0.097615	3	S3_149563658	149563658	yes	FST_bsc	Whole Population	QTL
0.78496	0.56232	0.1314	-1.3373	0.097684	3	AX-91215639	151049017	yes	FST_bsc	Whole Population	QTL
0.79296	0.58319	0.12312	-1.3537	0.096624	3	AX-90832981	151049973	yes	FST_bsc	Whole Population	QTL
0.76835	0.52074	0.15352	-1.3174	0.10004	3	AX-90632282	151050712	yes	FST_bsc	Whole Population	QTL
0.79076	0.5774	0.12528	-1.3538	0.0968	3	AX-90626775	151050921	yes	FST_bsc	Whole Population	QTL
0.76395	0.51007	0.15861	-1.3206	0.099853	3	AX-90832976	151051641	yes	FST_bsc	Whole Population	QTL
0.76675	0.51684	0.15567	-1.3184	0.10002	3	AX-91403081	151052006	yes	FST_bsc	Whole Population	QTL
0.77916	0.54754	0.13829	-1.3468	0.097719	3	AX-91215640	151052136	yes	FST_bsc	Whole Population	QTL
0.79296	0.58319	0.12312	-1.3591	0.096536	3	AX-91379665	151055147	yes	FST_bsc	Whole Population	QTL
0.76735	0.5183	0.15476	-1.3026	0.1008	3	AX-90832960	151056428	yes	FST_bsc	Whole Population	QTL
0.77035	0.52563	0.15099	-1.3106	0.10005	3	S3_151056638	151056638	yes	FST_bsc	Whole Population	QTL
0.76035	0.50144	0.16146	-1.2855	0.10232	3	AX-91581883	151196052	yes	FST_bsc	Whole Population	QTL
0.76415	0.51055	0.15847	-1.4016	0.096879	3	AX-91199350	154463248	yes	FST_bsc	Whole Population	QTL
0.77536	0.538	0.14467	-1.4199	0.095513	3	S3_154563066	154563066	yes	FST_bsc	Whole Population	QTL
0.76535	0.51345	0.15715	-1.3986	0.097107	3	S3_154563270	154563270	yes	FST_bsc	Whole Population	QTL
0.78156	0.55362	0.13566	-1.3839	0.09601	3	S3_154649344	154649344	yes	FST_bsc	Whole Population	QTL
0.77135	0.52809	0.14901	-1.406	0.096328	3	AX-91582544	154657871	yes	FST_bsc	Whole Population	QTL
0.76995	0.52465	0.15179	-1.3988	0.096629	3	S3_154661370	154661370	yes	FST_bsc	Whole Population	QTL
0.76595	0.5149	0.15656	-1.3964	0.097292	3	AX-90635322	154661545	yes	FST_bsc	Whole Population	QTL
0.77856	0.54603	0.13966	-1.4054	0.095568	3	AX-90645816	154661716	yes	FST_bsc	Whole Population	QTL
0.78216	0.55515	0.13462	-1.4414	0.093731	3	AX-90631804	154662254	yes	FST_bsc	Whole Population	QTL
0.77155	0.52858	0.14884	-1.3935	0.096922	3	AX-91582533	154664371	yes	FST_bsc	Whole Population	QTL
0.76915	0.52269	0.15211	-1.3903	0.096933	3	AX-91582539	154664693	yes	FST_bsc	Whole Population	QTL
0.77275	0.53155	0.14731	-1.428	0.094817	3	AX-91582530	154665021	yes	FST_bsc	Whole Population	QTL
0.78436	0.56078	0.13183	-1.3732	0.096378	3	AX-91582529	154667170	yes	FST_bsc	Whole Population	QTL
0.77295	0.53204	0.14644	-1.4091	0.095912	3	AX-90582149	154667809	yes	FST_bsc	Whole Population	QTL
0.77335	0.53303	0.14609	-1.4215	0.095199	3	S3_154708892	154708892	yes	FST_bsc	Whole Population	QTL
0.76815	0.52025	0.15383	-1.4146	0.095868	3	S3_154709519	154709519	yes	FST_bsc	Whole Population	QTL
0.77936	0.54804	0.13809	-1.4122	0.095272	3	AX-90613718	154709725	yes	FST_bsc	Whole Population	QTL
0.77255	0.53105	0.14748	-1.4094	0.095972	3	AX-90833902	154715333	yes	FST_bsc	Whole Population	QTL
0.77996	0.54956	0.13709	-1.4293	0.094458	3	AX-90833898	154715871	yes	FST_bsc	Whole Population	QTL
0.80516	0.61621	0.11031	-1.4825	0.089934	3	AX-90833888	154717715	yes	FST_bsc	Whole Population	QTL
0.76575	0.51442	0.15686	-1.4015	0.096499	3	AX-90833894	154718913	yes	FST_bsc	Whole Population	QTL
0.77175	0.52908	0.1485	-1.4158	0.095527	3	AX-90833911	154725224	yes	FST_bsc	Whole Population	QTL
0.78136	0.55311	0.13607	-1.4476	0.093586	3	AX-91582563	154730129	yes	FST_bsc	Whole Population	QTL
0.87097	0.82933	0.044042	-1.6651	0.075947	3	AX-90833891	154730224	yes	FST_bsc	Whole Population	QTL
0.82456	0.67211	0.087875	-1.4696	0.088168	3	S3_154732781	154732781	yes	FST_bsc	Whole Population	QTL
0.80936	0.62793	0.10407	-1.4612	0.090195	3	S3_154738542	154738542	yes	FST_bsc	Whole Population	QTL
0.76755	0.51879	0.1543	-1.4156	0.095889	3	S3_154738544	154738544	yes	FST_bsc	Whole Population	QTL
0.77075	0.52661	0.14984	-1.3535	0.098279	3	S3_154738566	154738566	yes	FST_bsc	Whole Population	QTL
0.77876	0.54653	0.13928	-1.4256	0.094822	3	AX-90833900	154739084	yes	FST_bsc	Whole Population	QTL
0.82356	0.66911	0.089011	-1.5333	0.085704	3	AX-91582621	155157423	yes	FST_bsc	Whole Population	out
0.79056	0.57687	0.12575	-1.4595	0.092179	3	AX-90834115	155505770	yes	FST_bsc	Whole Population	out
0.86437	0.80435	0.050045	-1.6443	0.077619	3	S3_155510401	155510401	yes	FST_bsc	Whole Population	out
0.77796	0.54451	0.141	-1.4373	0.094198	3	AX-91582703	155510940	yes	FST_bsc	Whole Population	out
0.85777	0.78039	0.056703	-1.6456	0.07772	3	AX-90834125	155513053	yes	FST_bsc	Whole Population	out
0.86117	0.79261	0.053438	-1.628	0.078771	3	AX-91582718	155518754	yes	FST_bsc	Whole Population	out
0.85437	0.7684	0.059336	-1.6319	0.079435	3	AX-90834133	155519867	yes	FST_bsc	Whole Population	out
0.76775	0.51927	0.15414	-1.417	0.095772	3	AX-91582706	155542163	yes	FST_bsc	Whole Population	out
0.86197	0.79553	0.052323	-1.6312	0.078381	3	AX-91582721	155544642	yes	FST_bsc	Whole Population	out
0.86457	0.8051	0.047684	-1.6467	0.077249	3	AX-90834116	155547801	yes	FST_bsc	Whole Population	out
0.86277	0.79846	0.051759	-1.6545	0.077156	3	AX-91582730	155608071	yes	FST_bsc	Whole Population	out
0.76675	0.51684	0.15567	-1.4072	0.096517	3	AX-90834155	155609507	yes	FST_bsc	Whole Population	out
0.76355	0.5091	0.15904	-1.3922	0.097062	3	AX-90834149	155611503	yes	FST_bsc	Whole Population	out
0.85517	0.7712	0.058813	-1.6187	0.079578	3	AX-90834137	155614954	yes	FST_bsc	Whole Population	out
0.85117	0.75733	0.062431	-1.6085	0.08007	3	AX-91396352	155615242	yes	FST_bsc	Whole Population	out
0.76135	0.50383	0.16075	-1.3922	0.097584	3	S3_155619968	155619968	yes	FST_bsc	Whole Population	out
0.77976	0.54905	0.13729	-1.443	0.093489	3	S3_155620079	155620079	yes	FST_bsc	Whole Population	out
0.76735	0.5183	0.15476	-1.3941	0.097253	3	AX-91582739	155620114	yes	FST_bsc	Whole Population	out
0.78556	0.56387	0.13096	-1.4426	0.093344	3	AX-91582734	155629642	yes	FST_bsc	Whole Population	out
0.79856	0.59816	0.11762	-1.473	0.090773	3	AX-91582737	155631533	yes	FST_bsc	Whole Population	out
0.82436	0.67151	0.088255	-1.5048	0.086805	3	S3_155667760	155667760	yes	FST_bsc	Whole Population	out
0.76875	0.52171	0.15321	-1.3952	0.096855	3	S3_155735836	155735836	yes	FST_bsc	Whole Population	out
0.76215	0.50574	0.16033	-1.3841	0.097917	3	S3_155735894	155735894	yes	FST_bsc	Whole Population	out
0.86857	0.82012	0.046461	-1.637	0.077135	3	AX-91385298	155736226	yes	FST_bsc	Whole Population	out
0.78996	0.5753	0.12645	-1.458	0.092147	3	AX-90834198	155789406	yes	FST_bsc	Whole Population	out
0.77696	0.542	0.14231	-1.4199	0.094969	3	AX-91582742	155789641	yes	FST_bsc	Whole Population	out
0.77035	0.52563	0.15099	-1.4273	0.095335	3	AX-90834176	155791258	yes	FST_bsc	Whole Population	out
0.77736	0.54301	0.14194	-1.4255	0.0945	3	AX-91582753	155791903	yes	FST_bsc	Whole Population	out
0.77576	0.539	0.14377	-1.4077	0.095488	3	AX-90599230	155792283	yes	FST_bsc	Whole Population	out
0.76615	0.51538	0.15627	-1.4013	0.096911	3	S3_155803884	155803884	yes	FST_bsc	Whole Population	out
0.76895	0.5222	0.15243	-1.3941	0.097161	3	S3_155803908	155803908	yes	FST_bsc	Whole Population	out
0.78796	0.57008	0.12874	-1.4521	0.092968	3	S3_155803924	155803924	yes	FST_bsc	Whole Population	out
0.84197	0.72655	0.071002	-1.5337	0.083907	3	AX-91582765	155857874	yes	FST_bsc	Whole Population	out
0.77015	0.52514	0.15163	-1.3696	0.097759	3	AX-90834199	155857910	yes	FST_bsc	Whole Population	out
0.76295	0.50766	0.15947	-1.3763	0.098343	3	S3_156052813	156052813	yes	FST_bsc	Whole Population	out
0.77455	0.53601	0.14538	-1.413	0.095798	3	S3_156053067	156053067	yes	FST_bsc	Whole Population	out
0.83617	0.70789	0.076813	-1.5506	0.083665	3	S3_156060214	156060214	yes	FST_bsc	Whole Population	out
0.82657	0.67814	0.084747	-1.5261	0.085962	3	AX-90834265	156060880	yes	FST_bsc	Whole Population	out
0.82336	0.66851	0.089757	-1.5207	0.086542	3	AX-90594826	156061383	yes	FST_bsc	Whole Population	out
0.81736	0.65083	0.095149	-1.5007	0.087994	3	AX-91411817	156068958	yes	FST_bsc	Whole Population	out
0.81776	0.65199	0.094444	-1.5025	0.087459	3	AX-90834276	156069116	yes	FST_bsc	Whole Population	out
0.82156	0.66316	0.092306	-1.5122	0.087063	3	AX-91582830	156069197	yes	FST_bsc	Whole Population	out
0.81536	0.64503	0.097226	-1.5129	0.087363	3	AX-90603753	156069863	yes	FST_bsc	Whole Population	out
0.84377	0.73246	0.070079	-1.6067	0.08067	3	S3_156150696	156150696	yes	FST_bsc	Whole Population	out
0.86037	0.78971	0.05399	-1.6148	0.078623	3	S3_158772637	158772637	yes	FST_bsc	Whole Population	QTL
0.85997	0.78827	0.054538	-1.6153	0.078815	3	S3_158772642	158772642	yes	FST_bsc	Whole Population	QTL
0.84797	0.74645	0.066341	-1.6034	0.080817	3	S3_158772646	158772646	yes	FST_bsc	Whole Population	QTL
0.84897	0.74983	0.065382	-1.6008	0.080664	3	S3_158772647	158772647	yes	FST_bsc	Whole Population	QTL
0.85157	0.7587	0.061415	-1.6006	0.080376	3	S3_158772650	158772650	yes	FST_bsc	Whole Population	QTL
0.85657	0.77613	0.058288	-1.6165	0.079327	3	S3_158772656	158772656	yes	FST_bsc	Whole Population	QTL
0.84017	0.7207	0.071923	-1.5361	0.084803	3	AX-91583488	159939395	yes	FST_bsc	Whole Population	out
0.82737	0.68057	0.082713	-1.5231	0.085932	3	S3_160015708	160015708	yes	FST_bsc	Whole Population	out
0.78656	0.56645	0.1303	-1.4071	0.094717	3	AX-91215781	160015894	yes	FST_bsc	Whole Population	out
0.81036	0.63075	0.10344	-1.4616	0.0903	3	AX-90835190	160016019	yes	FST_bsc	Whole Population	out
0.77215	0.53006	0.14816	-1.361	0.097686	3	S3_160035049	160035049	yes	FST_bsc	Whole Population	out
0.78916	0.57321	0.12691	-1.4141	0.093823	3	AX-90638844	160035167	yes	FST_bsc	Whole Population	out
0.80916	0.62737	0.105	-1.4812	0.089075	3	AX-91583509	160074387	yes	FST_bsc	Whole Population	out
0.78856	0.57164	0.12783	-1.4051	0.094729	3	AX-90835196	160075096	yes	FST_bsc	Whole Population	out
0.80856	0.62568	0.10622	-1.4482	0.090536	3	AX-90638435	160075357	yes	FST_bsc	Whole Population	out
0.79796	0.59654	0.11813	-1.4274	0.092908	3	AX-90835219	160075415	yes	FST_bsc	Whole Population	out
0.79176	0.58003	0.12409	-1.4083	0.094092	3	AX-90835207	160075995	yes	FST_bsc	Whole Population	out
0.79916	0.59978	0.1171	-1.4247	0.092573	3	AX-90835216	160076672	yes	FST_bsc	Whole Population	out
0.79876	0.5987	0.11736	-1.4383	0.092257	3	PZE-103100061	160078039	yes	FST_bsc	Whole Population	out
0.78896	0.57268	0.12737	-1.4096	0.094506	3	S3_160078147	160078147	yes	FST_bsc	Whole Population	out
0.80236	0.6085	0.11338	-1.4191	0.0929	3	AX-91583504	160078565	yes	FST_bsc	Whole Population	out
0.79016	0.57582	0.12621	-1.3934	0.095059	3	AX-90577829	160083333	yes	FST_bsc	Whole Population	out
0.81176	0.63472	0.10281	-1.4479	0.090821	3	AX-90835187	160083838	yes	FST_bsc	Whole Population	out
0.80256	0.60904	0.1131	-1.4345	0.091954	3	AX-91583514	160084858	yes	FST_bsc	Whole Population	out
0.79796	0.59654	0.11813	-1.4351	0.092407	3	AX-90835198	160085908	yes	FST_bsc	Whole Population	out
0.78656	0.56645	0.1303	-1.3999	0.094997	3	AX-91583510	160085973	yes	FST_bsc	Whole Population	out
0.82176	0.66375	0.091588	-1.4972	0.087279	3	S3_160399409	160399409	yes	FST_bsc	Whole Population	out
0.80676	0.62065	0.108	-1.4471	0.091106	3	S3_160403929	160403929	yes	FST_bsc	Whole Population	out
0.83117	0.69223	0.080621	-1.5121	0.085843	3	AX-90835267	160407199	yes	FST_bsc	Whole Population	out
0.76135	0.50383	0.16075	-1.3356	0.10002	3	AX-90835271	160435438	yes	FST_bsc	Whole Population	out
0.77576	0.539	0.14377	-1.3785	0.096616	3	AX-90835315	160514316	yes	FST_bsc	Whole Population	out
0.78796	0.57008	0.12874	-1.3979	0.094739	3	AX-91583585	160514399	yes	FST_bsc	Whole Population	out
0.81696	0.64966	0.095846	-1.4523	0.089797	3	AX-91383498	160515904	yes	FST_bsc	Whole Population	out
0.77095	0.52711	0.14968	-1.3753	0.097061	3	AX-90835695	162025999	yes	FST_bsc	Whole Population	out
0.76295	0.50766	0.15947	-1.3672	0.098504	3	S3_164978695	164978695	yes	FST_bsc	Whole Population	out
0.77936	0.54804	0.13809	-1.4333	0.094292	3	S3_165414108	165414108	yes	FST_bsc	Whole Population	QTL
0.77556	0.5385	0.14413	-1.4121	0.095745	3	S3_165414109	165414109	yes	FST_bsc	Whole Population	QTL
0.81276	0.63757	0.10024	-1.4968	0.088576	3	S3_165445526	165445526	yes	FST_bsc	Whole Population	QTL
0.80496	0.61565	0.1106	-1.4912	0.089631	3	PZE-103103665	165445664	yes	FST_bsc	Whole Population	QTL
0.82917	0.68607	0.081456	-1.5717	0.083711	3	S3_165445842	165445842	yes	FST_bsc	Whole Population	QTL
0.80936	0.62793	0.10407	-1.5128	0.088097	3	S3_165448347	165448347	yes	FST_bsc	Whole Population	QTL
0.78616	0.56541	0.13052	-1.4803	0.091733	3	S3_165449319	165449319	yes	FST_bsc	Whole Population	QTL
0.79156	0.5795	0.12456	-1.4797	0.091109	3	AX-91406461	165449622	yes	FST_bsc	Whole Population	QTL
0.77836	0.54552	0.14024	-1.4154	0.094928	3	AX-91420421	165450024	yes	FST_bsc	Whole Population	QTL
0.80196	0.6074	0.11392	-1.4764	0.090531	3	AX-91401077	165451089	yes	FST_bsc	Whole Population	QTL
0.78256	0.55617	0.13377	-1.3927	0.096321	3	AX-91381496	165452425	yes	FST_bsc	Whole Population	QTL
0.81916	0.65609	0.093732	-1.5267	0.086679	3	AX-91215861	165452824	yes	FST_bsc	Whole Population	QTL
0.82196	0.66435	0.091226	-1.5515	0.08525	3	S3_165452964	165452964	yes	FST_bsc	Whole Population	QTL
0.80476	0.6151	0.11116	-1.5295	0.087785	3	S3_165453300	165453300	yes	FST_bsc	Whole Population	QTL
0.81436	0.64215	0.098244	-1.5152	0.08808	3	S3_165453308	165453308	yes	FST_bsc	Whole Population	QTL
0.81396	0.641	0.098581	-1.5209	0.087708	3	S3_165453334	165453334	yes	FST_bsc	Whole Population	QTL
0.80856	0.62568	0.10622	-1.5165	0.087825	3	S3_165455418	165455418	yes	FST_bsc	Whole Population	QTL
0.82717	0.67996	0.083942	-1.5056	0.086527	3	AX-90836599	166077363	yes	FST_bsc	Whole Population	out
0.76775	0.51927	0.15414	-1.3323	0.099493	3	AX-91414247	166381887	yes	FST_bsc	Whole Population	out
0.81376	0.64043	0.098917	-1.4875	0.088386	3	AX-90629839	168860325	yes	FST_bsc	Whole Population	out
0.83097	0.69161	0.081036	-1.5797	0.082944	3	S3_169043963	169043963	yes	FST_bsc	Whole Population	out
0.79496	0.5885	0.12165	-1.417	0.093558	3	S3_169723439	169723439	yes	FST_bsc	Whole Population	out
0.77275	0.53155	0.14731	-1.3187	0.099964	3	S3_170494958	170494958	yes	FST_bsc	Whole Population	QTL
0.79516	0.58904	0.12141	-1.4303	0.092789	3	AX-90837960	171156798	yes	FST_bsc	Whole Population	out
0.83877	0.71619	0.073736	-1.5785	0.082176	3	AX-90632347	171437017	yes	FST_bsc	Whole Population	out
0.81216	0.63586	0.10154	-1.4876	0.088464	3	S3_171437428	171437428	yes	FST_bsc	Whole Population	out
0.82276	0.66672	0.090493	-1.526	0.086233	3	S3_171437452	171437452	yes	FST_bsc	Whole Population	out
0.84537	0.73775	0.068687	-1.5894	0.081707	3	PZE-103111364	171752064	yes	FST_bsc	Whole Population	out
0.79556	0.5901	0.12066	-1.4351	0.092283	3	PZE-103112343	172331999	yes	FST_bsc	Whole Population	out
0.82036	0.65961	0.093022	-1.5386	0.086314	3	AX-90838308	172373468	yes	FST_bsc	Whole Population	out
0.81256	0.637	0.10057	-1.5148	0.087913	3	AX-90838306	172374433	yes	FST_bsc	Whole Population	out
0.76455	0.51151	0.15818	-1.4128	0.096286	3	AX-90589787	173206921	yes	FST_bsc	Whole Population	out
0.95119	1.2898	0.017482	1.1096	0.44859	3	S3_173475145	173475145	yes	FST_bsc	Whole Population	out
0.81616	0.64734	0.096194	-1.4245	0.09103	3	S3_173520829	173520829	yes	FST_bsc	Whole Population	out
0.78176	0.55413	0.13524	-1.3406	0.097849	3	S3_173520833	173520833	yes	FST_bsc	Whole Population	out
0.82336	0.66851	0.089757	-1.4485	0.089182	3	S3_173520834	173520834	yes	FST_bsc	Whole Population	out
0.89558	0.93332	0.031025	1.0341	0.43323	3	AX-90840869	181563771	yes	FST_bsc	Whole Population	out
0.83637	0.70853	0.075948	-1.5235	0.085465	3	S3_181758239	181758239	yes	FST_bsc	Whole Population	out
0.83957	0.71876	0.072835	-1.5573	0.083258	3	AX-90617148	181759198	yes	FST_bsc	Whole Population	out
0.84737	0.74443	0.067288	-1.5617	0.08226	3	AX-91421237	181759226	yes	FST_bsc	Whole Population	out
0.81516	0.64446	0.097905	-1.5139	0.087043	3	AX-90617149	181759548	yes	FST_bsc	Whole Population	out
0.77636	0.5405	0.14286	-1.325	0.099147	3	AX-90840936	181759771	yes	FST_bsc	Whole Population	out
0.76855	0.52122	0.15337	-1.3111	0.10018	3	AX-91418099	181760488	yes	FST_bsc	Whole Population	out
0.77035	0.52563	0.15099	-1.3219	0.099275	3	AX-91431878	181761013	yes	FST_bsc	Whole Population	out
0.77856	0.54603	0.13966	-1.3355	0.098464	3	AX-90627921	181761109	yes	FST_bsc	Whole Population	out
0.77015	0.52514	0.15163	-1.3208	0.09944	3	AX-91452958	181761127	yes	FST_bsc	Whole Population	out
0.80796	0.624	0.10682	-1.436	0.091556	3	AX-90615168	181766295	yes	FST_bsc	Whole Population	out
0.80176	0.60685	0.11446	-1.4777	0.090313	3	S3_187053443	187053443	yes	FST_bsc	Whole Population	out
0.76975	0.52416	0.15195	0.76869	0.37796	3	AX-91216395	188088315	yes	FST_bsc	Whole Population	out
0.9758	1.6055	0.015627	1.2499	0.47856	3	S3_189240214	189240214	yes	FST_bsc	Whole Population	out
0.9874	1.894	0.0096464	1.288	0.4866	3	AX-91418518	189240218	yes	FST_bsc	Whole Population	out
0.9784	1.656	0.01498	1.2505	0.4787	3	PZE-103133286	189240313	yes	FST_bsc	Whole Population	out
0.94319	1.2202	0.018692	1.0948	0.44554	3	AX-91216426	189245088	yes	FST_bsc	Whole Population	out
0.9866	1.8669	0.010419	1.2949	0.48823	3	AX-90843011	189296114	yes	FST_bsc	Whole Population	out
0.9778	1.6438	0.015158	1.245	0.47748	3	AX-90843023	189296241	yes	FST_bsc	Whole Population	out
0.9768	1.6242	0.015525	1.262	0.48126	3	AX-91588832	189296323	yes	FST_bsc	Whole Population	out
0.91258	1.0187	0.026176	1.1087	0.44912	3	AX-90843008	189297063	yes	FST_bsc	Whole Population	out
0.78296	0.55719	0.13335	-1.436	0.093674	3	S3_191332523	191332523	yes	FST_bsc	Whole Population	out
0.77155	0.52858	0.14884	-1.3655	0.09758	3	S3_194170897	194170897	yes	FST_bsc	Whole Population	out
0.76055	0.50192	0.16104	-1.3992	0.097149	3	S3_194470582	194470582	yes	FST_bsc	Whole Population	out
0.77616	0.54	0.14341	-1.4438	0.094142	3	AX-90585136	194475355	yes	FST_bsc	Whole Population	out
0.77035	0.52563	0.15099	-1.4355	0.095032	3	AX-90585137	194475387	yes	FST_bsc	Whole Population	out
0.78216	0.55515	0.13462	-1.4582	0.09348	3	S3_194475477	194475477	yes	FST_bsc	Whole Population	out
0.79076	0.5774	0.12528	-1.4844	0.091184	3	AX-90844564	194476198	yes	FST_bsc	Whole Population	out
0.76455	0.51151	0.15818	-1.4424	0.095276	3	AX-90605208	194476635	yes	FST_bsc	Whole Population	out
0.77656	0.541	0.14268	-1.4442	0.094261	3	AX-91423394	194476775	yes	FST_bsc	Whole Population	out
0.79516	0.58904	0.12141	-1.4958	0.090168	3	AX-90844552	194476925	yes	FST_bsc	Whole Population	out
0.77616	0.54	0.14341	-1.4659	0.093242	3	AX-90844554	194478345	yes	FST_bsc	Whole Population	out
0.76495	0.51248	0.15774	-1.4435	0.095225	3	AX-91589794	194479373	yes	FST_bsc	Whole Population	out
0.78736	0.56852	0.12963	-1.4624	0.092426	3	PZE-103138177	194549096	yes	FST_bsc	Whole Population	out
0.81596	0.64677	0.096883	-1.496	0.088274	3	AX-90844949	195702151	yes	FST_bsc	Whole Population	out
0.79296	0.58319	0.12312	-1.4092	0.09375	3	S3_196155795	196155795	yes	FST_bsc	Whole Population	out
0.82016	0.65902	0.093376	-1.4255	0.090229	3	S3_197716002	197716002	yes	FST_bsc	Whole Population	out
0.82577	0.67572	0.085939	-1.4324	0.089556	3	S3_197716003	197716003	yes	FST_bsc	Whole Population	out
0.81596	0.64677	0.096883	-1.5536	0.08608	3	S3_201670802	201670802	yes	FST_bsc	Whole Population	out
0.9856	1.8353	0.011517	1.2061	0.46896	3	AX-90847107	203290386	yes	FST_bsc	Whole Population	out
0.9852	1.8232	0.011867	1.2292	0.47397	3	AX-91591443	203290494	yes	FST_bsc	Whole Population	out
0.9854	1.8292	0.011608	1.2053	0.46875	3	PZE-103149440	203290535	yes	FST_bsc	Whole Population	out
0.9852	1.8232	0.011867	1.2177	0.47146	3	AX-91591452	203290537	yes	FST_bsc	Whole Population	out
0.76595	0.5149	0.15656	0.78487	0.38152	3	AX-90847123	203326588	yes	FST_bsc	Whole Population	out
0.9842	1.7943	0.0125	1.2074	0.46922	3	AX-90586252	203462171	yes	FST_bsc	Whole Population	out
0.81516	0.64446	0.097905	0.85348	0.39546	3	S3_203463415	203463415	yes	FST_bsc	Whole Population	out
0.76875	0.52171	0.15321	0.7909	0.38281	3	AX-90847140	203468373	yes	FST_bsc	Whole Population	out
0.77776	0.54401	0.14138	0.80164	0.38493	3	AX-91591481	203470064	yes	FST_bsc	Whole Population	out
0.77055	0.52612	0.15034	0.79927	0.38457	3	AX-90847142	203488613	yes	FST_bsc	Whole Population	out
0.77095	0.52711	0.14968	0.79422	0.38344	3	AX-91216816	203497165	yes	FST_bsc	Whole Population	out
0.76015	0.50096	0.16202	0.78727	0.3822	3	S3_203500750	203500750	yes	FST_bsc	Whole Population	out
0.78936	0.57373	0.12668	0.82608	0.39002	3	S3_203500835	203500835	yes	FST_bsc	Whole Population	out
0.80296	0.61014	0.11283	0.82312	0.38914	3	S3_203500972	203500972	yes	FST_bsc	Whole Population	out
0.80056	0.60358	0.11579	0.8239	0.38933	3	AX-90574754	203507212	yes	FST_bsc	Whole Population	out
0.79716	0.59439	0.11865	0.82485	0.38961	3	PZE-103149504	203509046	yes	FST_bsc	Whole Population	out
0.76875	0.52171	0.15321	0.79026	0.38259	3	AX-90847162	203510614	yes	FST_bsc	Whole Population	out
0.76415	0.51055	0.15847	0.78014	0.38051	3	AX-91591494	203517404	yes	FST_bsc	Whole Population	out
0.78556	0.56387	0.13096	0.80826	0.38629	3	PZE-103149510	203519784	yes	FST_bsc	Whole Population	out
0.76275	0.50718	0.15976	0.78139	0.38085	3	AX-90847179	203520315	yes	FST_bsc	Whole Population	out
0.77676	0.5415	0.14249	0.80034	0.38469	3	AX-90847177	203520651	yes	FST_bsc	Whole Population	out
0.76375	0.50959	0.15876	0.79162	0.38297	3	AX-90847187	203521680	yes	FST_bsc	Whole Population	out
0.76015	0.50096	0.16202	0.78189	0.38102	3	AX-90847184	203525563	yes	FST_bsc	Whole Population	out
0.76515	0.51296	0.1573	0.7794	0.3803	3	AX-90847183	203525600	yes	FST_bsc	Whole Population	out
0.77115	0.5276	0.14934	0.80116	0.38494	3	AX-91216822	203525654	yes	FST_bsc	Whole Population	out
0.82036	0.65961	0.093022	0.86002	0.39678	3	AX-90847182	203526048	yes	FST_bsc	Whole Population	out
0.9866	1.8669	0.010419	1.2262	0.47326	3	AX-91216819	203526662	yes	FST_bsc	Whole Population	out
0.9862	1.854	0.010906	1.2249	0.47303	3	AX-91849405	203577660	yes	FST_bsc	Whole Population	out
0.989	1.9537	0.0077015	1.2219	0.47232	3	AX-91216818	203581949	yes	FST_bsc	Whole Population	out
0.988	1.9155	0.0088303	1.2217	0.47232	3	AX-90847178	203582906	yes	FST_bsc	Whole Population	out
0.985	1.8173	0.012028	1.2327	0.47476	3	AX-91591485	203583333	yes	FST_bsc	Whole Population	out
0.987	1.8803	0.009972	1.219	0.47173	3	AX-91591482	203583431	yes	FST_bsc	Whole Population	out
0.9818	1.7319	0.0138	1.2214	0.47239	3	AX-90847170	203592902	yes	FST_bsc	Whole Population	out
0.9836	1.7779	0.012662	1.2199	0.47193	3	AX-90847189	203593182	yes	FST_bsc	Whole Population	out
0.9864	1.8604	0.010674	1.2315	0.4744	3	AX-91837258	203648806	yes	FST_bsc	Whole Population	out
0.983	1.762	0.013056	1.2106	0.46995	3	AX-91591499	203654686	yes	FST_bsc	Whole Population	out
0.9874	1.894	0.0096464	1.2331	0.4747	3	AX-90847207	203657171	yes	FST_bsc	Whole Population	out
0.9876	1.9011	0.0092769	1.2325	0.47468	3	AX-90847201	203679294	yes	FST_bsc	Whole Population	out
0.99	1.9955	0.0058012	1.233	0.47461	3	AX-91591503	203679310	yes	FST_bsc	Whole Population	out
0.9848	1.8114	0.012183	1.2247	0.47299	3	AX-90847216	203679574	yes	FST_bsc	Whole Population	out
0.9848	1.8114	0.012183	1.2	0.4676	3	AX-91591505	203682584	yes	FST_bsc	Whole Population	out
0.9814	1.7222	0.014152	1.2085	0.46955	3	AX-90847199	203683136	yes	FST_bsc	Whole Population	out
0.986	1.8477	0.011119	1.2103	0.4699	3	AX-90847209	203683457	yes	FST_bsc	Whole Population	out
0.9866	1.8669	0.010419	1.2221	0.47238	3	AX-91591509	203683751	yes	FST_bsc	Whole Population	out
0.9834	1.7725	0.012899	1.2138	0.47067	3	AX-90847206	203684934	yes	FST_bsc	Whole Population	out
0.9814	1.7222	0.014152	1.2157	0.47107	3	AX-90847196	203685991	yes	FST_bsc	Whole Population	out
0.9772	1.632	0.015432	1.2101	0.46997	3	AX-91591517	203686013	yes	FST_bsc	Whole Population	out
0.9882	1.9229	0.0085863	1.2333	0.47484	3	AX-91591516	203686106	yes	FST_bsc	Whole Population	out
0.9816	1.727	0.013943	1.226	0.47331	3	AX-90847212	203686641	yes	FST_bsc	Whole Population	out
0.9826	1.7517	0.013286	1.2093	0.46966	3	AX-90847210	203686847	yes	FST_bsc	Whole Population	out
0.9828	1.7568	0.01321	1.221	0.4722	3	AX-91591497	203686920	yes	FST_bsc	Whole Population	out
0.9774	1.6359	0.01525	1.2039	0.46865	3	AX-90847195	203687041	yes	FST_bsc	Whole Population	out
0.981	1.7128	0.01429	1.2029	0.46829	3	AX-90847197	203687273	yes	FST_bsc	Whole Population	out
0.9856	1.8353	0.011517	1.2208	0.47212	3	AX-91591498	203687378	yes	FST_bsc	Whole Population	out
0.9864	1.8604	0.010674	1.2143	0.47069	3	AX-91216824	203732158	yes	FST_bsc	Whole Population	out
0.9876	1.9011	0.0092769	1.234	0.47497	3	AX-90847230	203732597	yes	FST_bsc	Whole Population	out
0.9838	1.7833	0.012581	1.2026	0.46817	3	AX-90847220	203735212	yes	FST_bsc	Whole Population	out
0.9856	1.8353	0.011517	1.2166	0.47121	3	AX-91591538	203735340	yes	FST_bsc	Whole Population	out
0.9816	1.727	0.013943	1.2171	0.47146	3	AX-91591536	203735601	yes	FST_bsc	Whole Population	out
0.9834	1.7725	0.012899	1.2133	0.47057	3	AX-91849406	203735874	yes	FST_bsc	Whole Population	out
0.9806	1.7036	0.014431	1.2021	0.46815	3	AX-91591531	203751138	yes	FST_bsc	Whole Population	out
0.9844	1.8	0.012264	1.2356	0.47536	3	PZE-103149593	203751605	yes	FST_bsc	Whole Population	out
0.93719	1.1738	0.019542	1.1072	0.44831	3	AX-91591529	203751883	yes	FST_bsc	Whole Population	out
0.93579	1.1636	0.020436	1.0932	0.4453	3	AX-90847228	203751952	yes	FST_bsc	Whole Population	out
0.92859	1.114	0.022284	1.0817	0.44296	3	AX-91591544	203752043	yes	FST_bsc	Whole Population	out
0.93659	1.1694	0.01999	1.0955	0.44581	3	AX-90847235	203752096	yes	FST_bsc	Whole Population	out
0.93279	1.1423	0.021337	1.0921	0.4451	3	PZE-103149597	203752317	yes	FST_bsc	Whole Population	out
0.9786	1.6601	0.014894	1.2003	0.46778	3	SYN31352	203753291	yes	FST_bsc	Whole Population	out
0.9852	1.8232	0.011867	1.2077	0.46931	3	AX-91591532	203753480	yes	FST_bsc	Whole Population	out
0.9842	1.7943	0.0125	1.2181	0.47154	3	AX-91591530	203756041	yes	FST_bsc	Whole Population	out
0.9842	1.7943	0.0125	1.2124	0.47031	3	AX-91591543	203756131	yes	FST_bsc	Whole Population	out
0.983	1.762	0.013056	1.2112	0.47008	3	AX-91591526	203756262	yes	FST_bsc	Whole Population	out
0.9834	1.7725	0.012899	1.2155	0.47103	3	AX-90847233	203756468	yes	FST_bsc	Whole Population	out
0.9892	1.9618	0.0073348	1.2131	0.47031	3	AX-91591537	203756522	yes	FST_bsc	Whole Population	out
0.9822	1.7417	0.013653	1.2157	0.47111	3	AX-91591533	203757505	yes	FST_bsc	Whole Population	out
0.985	1.8173	0.012028	1.2051	0.46865	3	AX-91849409	203758310	yes	FST_bsc	Whole Population	out
0.9824	1.7467	0.01351	1.2186	0.47164	3	AX-90618766	203758380	yes	FST_bsc	Whole Population	out
0.98	1.6901	0.014723	1.2052	0.46881	3	AX-91422884	203758406	yes	FST_bsc	Whole Population	out
0.9814	1.7222	0.014152	1.2217	0.47239	3	AX-91422887	203758692	yes	FST_bsc	Whole Population	out
0.9872	1.8871	0.0098125	1.2055	0.46875	3	AX-90847234	203758783	yes	FST_bsc	Whole Population	out
0.98	1.6901	0.014723	1.2049	0.46875	3	AX-90847222	203759676	yes	FST_bsc	Whole Population	out
0.9812	1.7175	0.01422	1.2043	0.46862	3	AX-91450914	203759973	yes	FST_bsc	Whole Population	out
0.9898	1.9869	0.0069014	1.2508	0.47854	3	AX-90647098	203760054	yes	FST_bsc	Whole Population	out
0.97159	1.5341	0.015775	1.1687	0.46104	3	S3_203760069	203760069	yes	FST_bsc	Whole Population	out
0.9822	1.7417	0.013653	1.2178	0.47151	3	AX-90847229	203760202	yes	FST_bsc	Whole Population	out
0.9788	1.6643	0.014808	1.1866	0.46481	3	AX-91591534	203760212	yes	FST_bsc	Whole Population	out
0.9808	1.7082	0.01436	1.2134	0.47061	3	PZE-103149619	203760680	yes	FST_bsc	Whole Population	out
0.9802	1.6946	0.014578	1.201	0.46792	3	AX-91849408	203760760	yes	FST_bsc	Whole Population	out
0.9898	1.9869	0.0069014	1.2427	0.47681	3	AX-90847219	203762961	yes	FST_bsc	Whole Population	out
0.9828	1.7568	0.01321	1.2179	0.47153	3	AX-91591523	203763849	yes	FST_bsc	Whole Population	out
0.9802	1.6946	0.014578	1.2148	0.47093	3	AX-90847227	203763905	yes	FST_bsc	Whole Population	out
0.9824	1.7467	0.01351	1.2202	0.47202	3	AX-91591547	203863344	yes	FST_bsc	Whole Population	out
0.9824	1.7467	0.01351	1.2155	0.47101	3	AX-91591559	203864108	yes	FST_bsc	Whole Population	out
0.78176	0.55413	0.13524	0.79551	0.38357	3	AX-90847249	203868113	yes	FST_bsc	Whole Population	out
0.9856	1.8353	0.011517	1.2318	0.47454	3	AX-90847259	203868646	yes	FST_bsc	Whole Population	out
0.986	1.8477	0.011119	1.235	0.47523	3	AX-90847256	203868691	yes	FST_bsc	Whole Population	out
0.9862	1.854	0.010906	1.217	0.47133	3	S3_203868791	203868791	yes	FST_bsc	Whole Population	out
0.9888	1.9458	0.0080198	1.2358	0.47529	3	S3_203868872	203868872	yes	FST_bsc	Whole Population	out
0.9884	1.9304	0.0083183	1.2427	0.47681	3	SYN8657	203868983	yes	FST_bsc	Whole Population	out
0.88598	0.89043	0.035437	0.9497	0.41504	3	S3_203869853	203869853	yes	FST_bsc	Whole Population	out
0.978	1.6478	0.015069	1.2013	0.46806	3	S3_203869859	203869859	yes	FST_bsc	Whole Population	out
0.86917	0.82241	0.045863	0.98938	0.42399	3	AX-91592105	206616711	yes	FST_bsc	Whole Population	out
0.83537	0.70536	0.077669	0.93411	0.41268	3	AX-90848069	206616948	yes	FST_bsc	Whole Population	out
0.82376	0.66971	0.088634	-1.47	0.088274	3	S3_208041915	208041915	yes	FST_bsc	Whole Population	out
0.76015	0.50096	0.16202	-1.3558	0.099283	3	PZE-103172406	219411814	yes	FST_bsc	Whole Population	out
0.991	2.0417	0.004961	1.3472	0.49949	3	AX-90852078	220341923	yes	FST_bsc	Whole Population	out
0.76635	0.51587	0.15612	0.82469	0.39026	3	S3_222907014	222907014	yes	FST_bsc	Whole Population	out
0.77055	0.52612	0.15034	0.8424	0.39398	3	AX-90852792	223096670	yes	FST_bsc	Whole Population	out
0.78376	0.55924	0.13249	-1.3826	0.095978	3	AX-90852858	223321513	yes	FST_bsc	Whole Population	out
0.87057	0.82778	0.044652	-1.652	0.076725	3	AX-91595237	223347246	yes	FST_bsc	Whole Population	out
0.76295	0.50766	0.15947	-1.3565	0.099043	3	AX-91925410	223533474	yes	FST_bsc	Whole Population	out	GRMZM2G104549	lhcb1 - light harvesting chlorophyll a/b binding protein1
0.84757	0.7451	0.066817	-1.5642	0.082391	3	AX-91595271	223533772	yes	FST_bsc	Whole Population	out	GRMZM2G104549	lhcb1 - light harvesting chlorophyll a/b binding protein1
0.82196	0.66435	0.091226	0.837	0.39176	3	AX-91423167	225602604	yes	FST_bsc	Whole Population	out
0.76255	0.5067	0.16004	-1.3054	0.10113	3	S3_226971572	226971572	yes	FST_bsc	Whole Population	out
0.92218	1.0738	0.022818	1.1579	0.45962	3	S3_227194497	227194497	yes	FST_bsc	Whole Population	out
0.93539	1.1607	0.020878	1.0763	0.44171	3	S3_227195123	227195123	yes	FST_bsc	Whole Population	out
0.93119	1.1314	0.021802	1.0961	0.44601	3	S3_227478945	227478945	yes	FST_bsc	Whole Population	out
0.9962	2.4185	0.0033007	1.3843	0.5073	3	S3_227757612	227757612	yes	FST_bsc	Whole Population	out
0.9972	2.5515	0.0028006	1.3791	0.50617	3	S3_227757617	227757617	yes	FST_bsc	Whole Population	out
0.9954	2.3352	0.0039508	1.3756	0.5054	3	S3_227757618	227757618	yes	FST_bsc	Whole Population	out
0.9954	2.3352	0.0039508	1.3769	0.50567	3	S3_227757619	227757619	yes	FST_bsc	Whole Population	out
0.94539	1.2383	0.017881	1.1861	0.46521	3	S3_228883023	228883023	yes	FST_bsc	Whole Population	out
0.94299	1.2185	0.019091	1.1892	0.46593	3	S3_228883289	228883289	yes	FST_bsc	Whole Population	out
0.9818	1.7319	0.0138	1.273	0.48343	3	S3_228999518	228999518	yes	FST_bsc	Whole Population	out
0.77776	0.54401	0.14138	-1.3128	0.099716	3	S3_229540806	229540806	yes	FST_bsc	Whole Population	out
0.84717	0.74376	0.067756	0.90858	0.40689	3	AX-90854946	230409221	yes	FST_bsc	Whole Population	out
0.82597	0.67633	0.085147	0.86957	0.39879	3	AX-91849858	230410430	yes	FST_bsc	Whole Population	out
0.83777	0.71299	0.075066	0.8995	0.4051	3	AX-91596515	230410613	yes	FST_bsc	Whole Population	out
0.80716	0.62177	0.1077	0.85427	0.39585	3	AX-91849859	230417204	yes	FST_bsc	Whole Population	out
0.84677	0.74242	0.06822	0.90938	0.40707	3	AX-91596501	230417956	yes	FST_bsc	Whole Population	out
0.77836	0.54552	0.14024	0.81672	0.38826	3	S3_230435486	230435486	yes	FST_bsc	Whole Population	out
0.76035	0.50144	0.16146	0.80988	0.38709	3	S3_230435488	230435488	yes	FST_bsc	Whole Population	out
0.76355	0.5091	0.15904	0.80262	0.3855	3	S3_230435491	230435491	yes	FST_bsc	Whole Population	out
0.85797	0.7811	0.056169	0.91354	0.40771	3	S3_230435492	230435492	yes	FST_bsc	Whole Population	out
0.79696	0.59385	0.11941	-1.4064	0.093396	3	S3_230512398	230512398	yes	FST_bsc	Whole Population	out
